# Supplementary material for: Determination of melon seed physical parameters and calibration of discrete element simulation parameters
Source: PLoS One. 2024 Jul 15;19(7):e0300516. doi: 10.1371/journal.pone.0300516 (PMC11249231; doi:10.1371/journal.pone.0300516)
Supplement: S1 File — (XLSX) [file pone.0300516.s001.xlsx]

## Sheet: sheet 1
Melon Seeds	length/mm	width/mm	thickness/mm
1	12.02	5.01	2.24
2	11.09	5.28	2.43
3	11.81	4.56	2.24
4	12.41	5.4	2.3
5	12.75	5.39	1.89
6	11.37	4.7	2.93
7	12.02	5.35	2.34
8	11.44	4.6	1.93
9	12.82	5.27	1.91
10	12.87	5.08	2.06
11	11.24	5.16	2.18
12	12.21	5.58	2.41
13	13.05	4.96	2.33
14	12.97	5.23	2.37
15	11.24	4.41	1.87
16	9.62	4.4	2.18
17	12.81	5.38	1.98
18	13.05	4.67	2.26
19	10.94	5.19	1.99
20	12.59	5.47	2.02
21	10.95	4.99	1.77
22	11.74	4.88	2.21
23	13.03	5.12	1.93
24	13.13	5.34	2.15
25	12.72	5.2	2.32
26	10.84	4.98	2.03
27	12.13	5.5	2.06
28	13.76	5.05	2.15
29	12.5	5.21	1.95
30	12.6	4.86	2.05
31	11.86	4.94	2.42
32	12.75	4.98	1.84
33	11.73	5.06	1.94
34	12.81	5.06	2.38
35	12.33	4.43	1.7
36	12.03	4.75	1.9
37	11.77	5.11	2.1
38	12.79	5.5	1.94
39	10.58	4.88	3.17
40	11.36	4.79	2.25
41	12.08	4.8	1.87
42	11.32	5.1	2.02
43	11	5.06	1.96
44	13.04	5.61	2.31
45	12.78	5.63	2.25
46	11.35	5.1	2.32
47	12.24	5.3	2.03
48	12.5	4.89	1.95
49	12.59	4.95	1.98
50	12.57	5.65	2.4
51	13.65	4.94	1.91
52	11.77	5.34	2.22
53	12.59	4.92	1.97
54	12.05	5.27	2.28
55	13.95	5.09	2.41
56	12.34	4.76	2.11
57	11.01	4.64	1.82
58	11.84	4.92	2.21
59	14.37	5.5	2.51
60	13.29	5.17	2.04
61	12.18	5.27	2.22
62	11.3	5.09	2.07
63	11.45	4.95	1.88
64	12.36	5.17	2.36
65	12.35	4.71	2.02
66	12.5	4.97	2.31
67	11.84	4.94	2.42
68	13.42	4.92	2.44
69	13.45	5.11	2.25
70	12.86	5.12	2.87
71	13.71	4.77	1.67
72	10.61	5.11	2.61
73	11.75	5.11	1.68
74	12.46	5.03	2.53
75	13.37	5.6	2.06
76	12.98	4.91	2.37
77	10.95	4.84	2.05
78	11.45	4.53	1.96
79	11.92	5.33	2.12
80	12.7	4.91	1.91
81	12.69	4.82	1.96
82	11.62	5.24	2.21
83	12.68	5.36	1.94
84	11.1	4.68	2.09
85	12.42	5.34	2.36
86	12.22	4.82	2.01
87	10.9	5.1	2.18
88	11.83	4.7	2.19
89	10.97	4.78	3.02
90	12.95	4.94	2.19
91	11.52	5.27	2.39
92	12.99	5.66	2.38
93	12.54	5.64	2.47
94	12.44	4.34	1.87
95	11.58	4.95	1.9
96	12.19	4.95	2.09
97	11.27	4.59	1.91
98	12.86	5.18	1.84
99	12.67	5.21	2.27
100	12.93	5.32	2.25
101	12.31	5.12	1.94
102	13.44	5.03	2.45
103	12.85	5.08	2.12
104	12.36	4.91	2.3
105	13.03	5.26	2.03
106	10.83	5.16	2.09
107	12.6	4.98	2
108	13.13	5.44	2.2
109	12.87	5.38	2.61
110	12.8	5.04	1.94
111	12.95	5.08	2.13
112	12.02	5.07	2.09
113	10.89	5.28	2.5
114	11.59	4.71	1.95
115	12.23	5.2	2.18
116	11.79	5.57	2.28
117	11.32	4.74	1.86
118	12.4	5.57	3.18
119	11.15	5.26	2.27
120	12.83	5.19	2.29
121	11.27	4.63	2.45
122	12.71	5.47	1.8
123	11.62	4.73	1.83
124	13.09	5.54	2.24
125	10.2	4.41	1.31
126	13.05	5.05	2.14
127	12.69	5.62	2.14
128	11.82	5.21	3.06
129	11.36	4.74	1.95
130	11.71	4.76	1.59
131	12.72	4.87	2.43
132	12.58	5.99	2.04
133	11.75	5.34	1.87
134	13.02	4.99	1.83
135	13.09	5.45	2.11
136	11	5.47	4.26
137	12.43	5.18	2.57
138	12.51	5.16	2.36
139	12.54	5.32	1.89
140	12.19	5.37	2.71
141	12.29	4.68	2.19
142	12.86	5.06	2.52
143	12.56	5.3	2.65
144	11.98	5.08	2.19
145	11.93	5.22	1.98
146	13	4.81	2
147	11.97	5.43	2.16
148	11.11	4.82	2.14
149	12.7	5.31	2.06
150	11.7	4.74	2.21
151	13.99	5.4	2.13
152	12.71	5.43	2.39
153	10.71	4.72	2.13
154	11.74	4.96	1.7
155	12.15	5.19	2.47
156	10.48	5.15	2.26
157	12.7	5.56	2.32
158	13.23	5.35	2.25
159	12.6	5.53	2
160	11.98	5.15	2.25
161	12.74	5.33	2.14
162	11.96	5.37	2.47
163	9.82	5.09	2.53
164	12.64	5.1	2.07
165	12.44	5.1	2.56
166	11.94	4.87	2.39
167	11.22	4.73	1.86
168	13.01	5.26	2.16
169	12.72	5.19	2.23
170	10.79	4.41	2.1
171	11.77	4.7	2.58
172	12.4	5.23	2.02
173	12.23	4.88	2.25
174	11.61	4.81	1.99
175	10.75	4.57	2.04
176	11.82	5.08	2.3
177	10.86	4.95	2.34
178	11.78	4.78	1.96
179	12.56	4.45	2.09
180	13.52	5.27	2.71
181	12.16	5.46	2.17
182	11.6	4.93	1.85
183	11.2	4.94	1.81
184	12.45	5.29	1.99
185	11.49	4.82	2.53
186	11.88	4.9	1.85
187	12.73	5.32	2.22
188	11.42	4.9	2.1
189	13.66	5.47	2.06
190	12.42	5.3	2.16
191	13	5.35	2.71
192	12.5	5.67	2.29
193	13.05	5.05	2.23
194	11.43	5.24	2.03
195	12.51	5.25	2.06
196	11.36	5.42	1.92
197	11.35	4.76	2.11
198	10.45	3.91	1.87
199	13.55	4.65	2.31
200	12.76	4.86	2.18
201	10.42	3.67	1.55
202	11.78	5.38	2.07
203	13.02	5.73	2.28
204	12.35	5.13	1.88
205	13.37	5.6	2.22
206	12.34	5.2	2.28
207	11.37	4.85	1.97
208	12.25	5.36	2.08
209	10.07	5.03	2.4
210	12.25	4.98	1.9
211	13.34	5.12	2.55
212	12.21	4.82	2.27
213	12.82	5.84	2.45
214	11.18	4.67	1.99
215	12.35	5.11	2.05
216	12.05	5.27	2.19
217	10.99	5.01	2.06
218	12.01	5.52	2.49
219	12.51	4.56	1.91
220	12.51	5.34	2.31
221	9.97	3.97	1.83
222	13.21	4.78	1.84
223	13.27	5.33	2.23
224	12.2	5.66	2.17
225	12.14	4.47	2.2
226	11.74	5.24	2.13
227	13.37	4.72	1.9
228	11.95	5.37	2.53
229	12.38	5.18	2.54
230	11.65	4.96	2.55
231	12.5	5.48	2.39
232	11.89	5.28	1.75
233	12.2	5.07	2.38
234	11.33	4.77	2.11
235	10.83	4.89	2.2
236	11.32	5.28	2.76
237	12.77	5.53	1.95
238	13.35	5.31	2.03
239	11.88	4.83	2.27
240	12.44	5.18	2.29
241	11.95	5.31	2.02
242	11.28	4.4	1.89
243	13.43	5.44	2.29
244	11.35	4.64	1.57
245	11.11	4.45	1.84
246	10.74	4.64	2.25
247	11.88	5.37	1.69
248	11.28	4.95	2.43
249	11.26	4.98	2.1
250	12.15	4.74	1.9
251	12.9	5.35	2.01
252	10.16	4.6	1.92
253	12.72	5.19	2.02
254	13.34	5.5	2.26
255	11.97	5.02	1.65
256	11.33	4.15	2.11
257	11.71	5.33	2.36
258	12.85	4.99	1.92
259	10.44	4.03	1.95
260	12.48	5.11	2.27
261	12.46	5.18	1.86
262	11.42	4.88	2.01
263	10.77	5.07	2.05
264	11.44	4.74	2.2
265	9.73	3.98	2.03
266	11.98	5.2	2.3
267	11.49	4.37	2
268	11.08	4.81	2.24
269	11.58	5.46	2.4
270	12.52	5.09	2.37
271	12.72	5.21	2.27
272	10.49	5.45	2.41
273	12.59	5.77	1.94
274	13.46	5.41	2.13
275	12.53	5.32	2.06
276	12.14	5.38	2.42
277	12.12	5.13	1.78
278	11.84	4.97	2.57
279	11.8	4.98	2.29
280	12.79	4.88	1.9
281	10.91	4.98	1.8
282	12.9	5.1	2.16
283	12.37	5.08	1.85
284	12.04	5.5	2.46
285	12.89	4.84	1.93
286	12.47	4.83	2.38
287	12.36	3.7	3.21
288	11.64	4.88	1.9
289	11.43	5.25	1.97
290	11.89	5.39	2.37
291	11.61	5.08	2.22
292	10.51	4.34	2.07
293	12.63	5.4	2.08
294	12.44	4.9	2.03
295	12.88	5.4	1.94
296	11.84	5.07	1.88
297	10.47	5.03	2.06
298	12.72	5.25	2.06
299	11.54	5.02	1.92
300	10.67	5.07	2.02
301	12.82	4.49	1.93
302	12.38	5.24	2.35
303	10.17	4.54	2.13
304	11.18	4.72	1.78
305	12.79	5.06	2.32
306	11.9	4.82	2.55
307	13.67	5.39	2.21
308	12.45	4.96	2.15
309	9.7	5.29	2.51
310	10.39	5.22	3.06
311	11.51	5.21	2.32
312	13.33	5.25	2.13
313	12.13	5.04	2.1
314	13.32	5.32	2.49
315	13.22	4.65	2.09
316	12.46	5.18	2.13
317	13.11	5.22	2.05
318	12.79	5.22	1.89
319	11.85	4.98	2.05
320	12.79	4.9	2.34
321	10.48	5.26	2.53
322	13.35	4.97	2.13
323	13.09	4.96	2.73
324	12.61	5.12	2.18
325	13.15	5.55	2.05
326	10.89	5.17	3.34
327	12.71	5.33	2.29
328	11.78	5.19	2.21
329	12.49	4.56	2.82
330	12.41	5.56	2.48
331	11.64	4.89	1.76
332	11.75	5.25	2.19
333	9.44	3.96	1.72
334	11.81	5.24	2.47
335	13.52	4.92	2.08
336	11.5	5.57	2.29
337	11.37	4.49	1.86
338	12.27	4.82	2.18
339	11.05	4.57	2.59
340	12.51	4.97	3.38
341	12.93	5.21	2.41
342	12.61	5.12	2.18
343	10.38	4.73	2.27
344	14.2	5.06	2.31
345	12.41	5.24	2.16
346	11.62	4.93	2.25
347	13.87	5.48	2.3
348	12.92	5.22	2.07
349	12.53	5.12	1.93
350	11.63	5.05	1.88
351	11.92	5.31	2.19
352	9.79	4.82	2.86
353	12.01	4.94	2.33
354	10.98	5.12	2.2
355	12.9	5.12	1.69
356	12.17	5.21	2.12
357	12.11	5.26	2.25
358	12.93	5.36	2.14
359	12.96	5.09	2.19
360	12.14	5.23	2.36
361	12.16	4.86	2.56
362	12.99	4.96	2.15
363	12.96	5.33	2.15
364	12.85	5.77	2.16
365	11.99	5.45	2.25
366	12.59	5.12	1.9
367	13.22	5.51	2.12
368	12.57	4.91	3.33
369	12.84	5.32	1.82
370	12.74	4.8	2.48
371	11.41	5.03	1.63
372	12.36	5.2	2.04
373	10.43	4.71	2.1
374	13.3	5.44	2.41
375	12.61	5	2.23
376	12.02	5.44	1.98
377	11.63	4.77	2.23
378	11.96	5.43	2.6
379	12.91	5.55	2.51
380	10.51	5.39	2.17
381	12.79	4.52	2.37
382	11.28	5.12	2.78
383	9.82	4.84	2.47
384	12.4	4.81	1.78
385	9.88	4.41	2.51
386	13.38	4.94	2.13
387	12.34	5.4	2.56
388	12.65	4.8	2.09
389	11.74	4.54	2.05
390	11.44	5.08	2.46
391	11.83	4.73	2.1
392	11.89	5.35	2.25
393	12.37	5.44	2.31
394	12.15	5.15	2.37
395	11.54	5.32	2.76
396	12.13	5.14	1.73
397	9.81	4.85	1.96
398	12.38	5.32	2.22
399	13.16	4.81	2.64
400	12.47	5.72	2.09
401	12.72	4.71	2.15
402	11.68	4.84	2.07
403	10.98	5.02	2.35
404	12.01	4.71	2.19
405	9.98	4.7	2.53
406	11.29	4.64	1.57
407	12.76	4.78	2.19
408	11.22	5.12	2.62
409	12.07	4.92	2.1
410	12.95	5.23	1.78
411	8.94	4.32	1.78
412	10.6	4.78	2.28
413	12.25	5.31	2.5
414	12.85	5.24	2.12
415	12.03	4.98	2.14
416	11.77	4.96	2.01
417	12.42	5.26	2.19
418	12.17	4.84	1.8
419	12.55	4.44	2.06
420	13.4	5.45	2.51
421	11.97	4.74	2.46
422	12.07	4.99	2.09
423	12.62	5.38	2.59
424	13.03	5.52	2.23
425	12.48	5.42	1.85
426	12.34	5.21	2.13
427	12.62	5.46	2.37
428	12.48	5.4	2.44
429	13.26	4.9	2.16
430	12.52	4.93	2.91
431	12.8	5.21	2.04
432	12.42	5.41	2.19
433	12.27	4.79	2.56
434	12.46	5.16	2.45
435	12.4	5.5	2.14
436	11.84	5.35	2.47
437	12.66	5.15	2.04
438	13.55	5.11	2.16
439	12.01	5.15	2.85
440	13.45	5.85	2.25
441	10.25	4.33	2.47
442	11.96	4.79	2.34
443	13.16	5.13	2.03
444	12.69	5.09	2.43
445	9.92	4.92	2.69
446	12.45	4.96	2.58
447	12.01	5.08	1.82
448	12.45	5.35	2.13
449	11.24	4.56	2.33
450	12.38	5.37	2.13
451	12.7	5.44	2.31
452	12.58	5.2	2.28
453	11.33	4.78	2.03
454	13.06	5.33	1.91
455	11.87	5.39	2.18
456	11.34	4.8	2.23
457	11.95	4.81	1.91
458	13.18	5.25	2.2
459	12.42	5.16	2.13
460	11.63	5.35	2.73
461	12.94	5.62	2.08
462	12.22	5.47	2.53
463	11.36	5.04	2.1
464	10.8	5.67	2.94
465	11.2	5.68	2.85
466	11.61	5.09	2.16
467	11.61	5.16	1.86
468	10.46	4.92	1.69
469	11.57	4.63	2.15
470	9.99	4.4	1.93
471	11.86	4.9	1.95
472	12.49	5.3	2.04
473	12.12	4.55	1.82
474	13.53	5.16	2.1
475	12.72	5.74	2.35
476	12.63	5.42	2.65
477	12.43	5.61	2.24
478	11.15	4.95	2.1
479	11.96	5.05	2.4
480	13.65	4.41	2.54
481	13.33	5.5	2.63
482	14.42	5.24	2.16
483	12.33	5.05	2.06
484	12.38	5.35	2.69
485	12.1	4.94	2.07
486	10.82	4.69	2.54
487	11.44	4.56	2.4
488	12.12	5.26	2.77
489	12.62	5.53	1.94
490	9.27	4.25	1.75
491	12.3	4.96	1.86
492	12.13	5.12	2.13
493	12.19	5.14	2.4
494	11.89	4.9	2.44
495	12.61	5.09	2.68
496	11.43	4.52	2.18
497	12.6	5.42	2.56
498	12.22	5.68	2.83
499	12.14	5.14	2.3
500	13.28	5.7	1.77
