# Supplementary material for: Determination of melon seed physical parameters and calibration of discrete element simulation parameters
Source: PLoS One. 2024 Jul 15;19(7):e0300516. doi: 10.1371/journal.pone.0300516 (PMC11249231; doi:10.1371/journal.pone.0300516)
Supplement: S2 File — (XLSX) [file pone.0300516.s002.xlsx]

## Sheet: Moisture Content
NO.	Moisture Content /%
1	2.7
2	3.174
3	2.874
4	2.84
5	3.154
6	3.164
7	3.51
8	2.71
9	2.69
10	3.05
max	3.51
min	2.69
average	2.9866

## Sheet: Hundred-Grain Weight
NO.	Hundred-Grain Weight /g
1	5.16
2	5.2
3	5.18
4	5.29
5	5.31
max	5.31
min	5.16
average	5.228

## Sheet: Densities
NO.	Densities /（kg·m-3）
1	883
2	905
3	902
4	914
5	930
max	930
min	883
average	906.8
