# Supplementary material for: Determination of melon seed physical parameters and calibration of discrete element simulation parameters
Source: PLoS One. 2024 Jul 15;19(7):e0300516. doi: 10.1371/journal.pone.0300516 (PMC11249231; doi:10.1371/journal.pone.0300516)
Supplement: S3 File — (XLSX) [file pone.0300516.s003.xlsx]

## Sheet: Sheet1
NO.	F /N	A/mm^2	Δh/mm	h/mm(fig.1)	E/Mpa	Δh/mm(seed rupture,fig.3)	Δw	w/mm(fig.1)	λ	G/Mpa
1	3.8046	48.008	0.3	2.2	0.581161	0.85	0.773	5.07	0.394617	0.208359
2	4.40073	48.219	0.3	2.2	0.669281	0.85	0.786	5.07	0.401253	0.238815
3	5.17234	48.127	0.3	2.2	0.788134	0.85	0.786	5.07	0.401253	0.281225
4	4.66568	48.29	0.3	2.2	0.708532	0.85	0.79	5.07	0.403295	0.252453
5	5.12354	48.011	0.3	2.2	0.782583	0.85	0.77	5.07	0.393085	0.280881
6	3.75579	48.107	0.3	2.2	0.572525	0.85	0.78	5.07	0.39819	0.204738
7	4.98874	47.997	0.3	2.2	0.762216	0.85	0.767	5.07	0.391554	0.273872
8	3.72906	48.212	0.3	2.2	0.567212	0.85	0.773	5.07	0.394617	0.203358
9	4.06025	48.223	0.3	2.2	0.617447	0.85	0.779	5.07	0.39768	0.220883
10	4.4019	48.057	0.3	2.2	0.671714	0.85	0.76	5.07	0.38798	0.241975
max	5.17234	48.29	0.3	2.2	0.788134	0.85	0.79	5.07	0.403295	0.281225
min	3.72906	47.997	0.3	2.2	0.567212	0.85	0.76	5.07	0.38798	0.203358
average	4.41026	48.1251	0.3	2.2	0.672081	0.85	0.7764	5.07	0.396352	0.240656
