# Supplementary material for: Determination of melon seed physical parameters and calibration of discrete element simulation parameters
Source: PLoS One. 2024 Jul 15;19(7):e0300516. doi: 10.1371/journal.pone.0300516 (PMC11249231; doi:10.1371/journal.pone.0300516)
Supplement: S4 File — (XLSX) [file pone.0300516.s004.xlsx]

## Sheet: 0-1000
		TEST_1	TEST_71	TEST_75	TEST_77	TEST_79	TEST_81	TEST_82	TEST_84	TEST_88	TEST_102
	Distance	Force	Force	Force	Force	Force	Force	Force	Force	Force	Force
	mm	N	N	N	N	N	N	N	N	N	N
0	0	0.267275	0.320729	0.314919	0.281219	0.312595	0.280057	0.291678	0.281219	0.266112	0.281219
1	0.001	0.277733	0.328864	0.318405	0.285868	0.311433	0.280057	0.296326	0.284706	0.269599	0.289354
2	0.002	0.277733	0.33816	0.327702	0.29865	0.331188	0.288192	0.304461	0.296326	0.278895	0.299812
3	0.003	0.285868	0.350943	0.336998	0.317243	0.336998	0.29865	0.317243	0.303299	0.290516	0.307947
4	0.004	0.291678	0.363726	0.350943	0.318405	0.348619	0.306785	0.323054	0.314919	0.295164	0.316081
5	0.005	0.304461	0.386967	0.367212	0.333512	0.36605	0.317243	0.342809	0.32654	0.309109	0.33235
6	0.006	0.305623	0.391615	0.382319	0.342809	0.375346	0.317243	0.354429	0.328864	0.318405	0.339322
7	0.007	0.309109	0.407884	0.384643	0.345133	0.392777	0.32654	0.356753	0.339322	0.323054	0.346295
8	0.008	0.320729	0.421829	0.400912	0.356753	0.402074	0.342809	0.369536	0.343971	0.33816	0.355591
9	0.009	0.328864	0.434612	0.406722	0.370698	0.416019	0.348619	0.384643	0.363726	0.346295	0.36605
10	0.01	0.331188	0.44507	0.421829	0.378833	0.427639	0.359078	0.393939	0.368374	0.354429	0.373022
11	0.011	0.345133	0.462501	0.428801	0.389291	0.442746	0.369536	0.400912	0.382319	0.364888	0.386967
12	0.012	0.350943	0.47877	0.441584	0.39975	0.455529	0.381157	0.409046	0.393939	0.373022	0.398588
13	0.013	0.359078	0.486905	0.450881	0.404398	0.470636	0.386967	0.425315	0.402074	0.378833	0.41137
14	0.014	0.357915	0.497363	0.467149	0.41137	0.488067	0.391615	0.431125	0.409046	0.389291	0.417181
15	0.015	0.373022	0.513632	0.471798	0.419505	0.498525	0.407884	0.440422	0.422991	0.393939	0.424153
16	0.016	0.381157	0.522928	0.488067	0.426477	0.515956	0.420667	0.457853	0.434612	0.407884	0.440422
17	0.017	0.392777	0.532225	0.498525	0.438098	0.527577	0.427639	0.464825	0.44507	0.417181	0.455529
18	0.018	0.396264	0.549656	0.513632	0.447394	0.538035	0.432288	0.475284	0.452043	0.426477	0.463663
19	0.019	0.404398	0.568249	0.521766	0.457853	0.554304	0.43926	0.483418	0.461339	0.436936	0.477608
20	0.02	0.40556	0.577545	0.532225	0.467149	0.571735	0.448556	0.495039	0.47296	0.450881	0.483418
21	0.021	0.416019	0.586842	0.536873	0.47877	0.588004	0.455529	0.504335	0.48458	0.460177	0.495039
22	0.022	0.420667	0.605435	0.550818	0.481094	0.599625	0.462501	0.513632	0.495039	0.469474	0.507822
23	0.023	0.43345	0.617056	0.556628	0.490391	0.610083	0.47296	0.527577	0.503173	0.482256	0.521766
24	0.024	0.435774	0.633324	0.570573	0.504335	0.618218	0.481094	0.538035	0.51247	0.497363	0.532225
25	0.025	0.446232	0.647269	0.583356	0.515956	0.632162	0.491553	0.549656	0.520604	0.508984	0.541521
26	0.026	0.456691	0.660052	0.589166	0.521766	0.644945	0.497363	0.556628	0.531063	0.513632	0.555466
27	0.027	0.465987	0.670511	0.596138	0.528739	0.663538	0.513632	0.563601	0.549656	0.522928	0.564763
28	0.028	0.471798	0.679807	0.610083	0.533387	0.679807	0.517118	0.572897	0.550818	0.532225	0.57987
29	0.029	0.476446	0.694914	0.621704	0.545008	0.693752	0.532225	0.581032	0.558952	0.540359	0.59149
30	0.03	0.48458	0.707697	0.637973	0.549656	0.706534	0.540359	0.593814	0.571735	0.55779	0.607759
31	0.031	0.496201	0.721641	0.646107	0.565925	0.728614	0.550818	0.603111	0.582194	0.570573	0.615894
32	0.032	0.503173	0.735586	0.657728	0.571735	0.746045	0.55779	0.614731	0.592652	0.584518	0.621704
33	0.033	0.508984	0.753017	0.6647	0.583356	0.763476	0.561277	0.627514	0.601949	0.59149	0.639135
34	0.034	0.51828	0.761151	0.671673	0.589166	0.778582	0.569411	0.634487	0.612407	0.605435	0.650755
35	0.035	0.526415	0.773934	0.677483	0.604273	0.791365	0.578708	0.648431	0.627514	0.612407	0.667024
36	0.036	0.532225	0.787879	0.69259	0.613569	0.802986	0.59149	0.661214	0.635649	0.62519	0.680969
37	0.037	0.541521	0.80531	0.699562	0.620542	0.81693	0.601949	0.678645	0.643783	0.629838	0.69259
38	0.038	0.550818	0.820417	0.714669	0.628676	0.830875	0.612407	0.672835	0.651917	0.647269	0.708859
39	0.039	0.55779	0.832037	0.719317	0.644945	0.84482	0.617056	0.690266	0.663538	0.654242	0.720479
40	0.04	0.563601	0.847144	0.730938	0.648431	0.861089	0.629838	0.694914	0.668186	0.663538	0.733262
41	0.041	0.572897	0.857603	0.736748	0.65889	0.880844	0.636811	0.708859	0.680969	0.670511	0.744883
42	0.042	0.576383	0.869223	0.747207	0.6647	0.899437	0.648431	0.708859	0.691428	0.682131	0.762314
43	0.043	0.584518	0.882006	0.756503	0.682131	0.913382	0.655404	0.72629	0.700724	0.696076	0.77742
44	0.044	0.592652	0.895951	0.77161	0.683293	0.927326	0.665862	0.739072	0.707697	0.708859	0.791365
45	0.045	0.604273	0.911058	0.778582	0.699562	0.948244	0.669348	0.747207	0.721641	0.713507	0.80531
46	0.046	0.610083	0.926164	0.789041	0.713507	0.964513	0.673997	0.754179	0.728614	0.729776	0.812282
47	0.047	0.621704	0.937785	0.794851	0.722803	0.981943	0.687941	0.7658	0.742558	0.742558	0.823903
48	0.048	0.622866	0.952892	0.801824	0.7321	0.994726	0.697238	0.776258	0.754179	0.750693	0.835523
49	0.049	0.634487	0.964513	0.812282	0.744883	1.00751	0.708859	0.784393	0.764638	0.764638	0.847144
50	0.05	0.641459	0.979619	0.826227	0.756503	1.01797	0.715831	0.7995	0.772772	0.77742	0.861089
51	0.051	0.654242	0.993564	0.833199	0.77161	1.03772	0.727452	0.804148	0.782069	0.793689	0.87271
52	0.052	0.662376	1.00983	0.847144	0.779744	1.05051	0.7321	0.815768	0.793689	0.801824	0.891303
53	0.053	0.670511	1.0261	0.856441	0.789041	1.0691	0.742558	0.826227	0.794851	0.809958	0.904085
54	0.054	0.676321	1.04005	0.869223	0.796013	1.08421	0.753017	0.835523	0.807634	0.818093	0.915706
55	0.055	0.684455	1.05515	0.869223	0.804148	1.1028	0.763476	0.84482	0.819255	0.833199	0.925002
56	0.056	0.69259	1.06561	0.888978	0.81693	1.1179	0.766962	0.856441	0.823903	0.847144	0.943595
57	0.057	0.705372	1.07839	0.895951	0.828551	1.12836	0.776258	0.871547	0.835523	0.865737	0.954054
58	0.058	0.713507	1.10164	0.911058	0.836686	1.13766	0.785555	0.879682	0.848306	0.875034	0.967999
59	0.059	0.718155	1.1179	0.916868	0.851792	1.15509	0.796013	0.892465	0.857603	0.887816	0.978457
60	0.06	0.730938	1.13069	0.933137	0.859927	1.17368	0.801824	0.902923	0.865737	0.897113	0.987754
61	0.061	0.741396	1.14696	0.942433	0.871547	1.18763	0.81112	0.915706	0.877358	0.915706	1.0017
62	0.062	0.74372	1.15974	0.950568	0.880844	1.20274	0.819255	0.925002	0.891303	0.929651	1.01216
63	0.063	0.755341	1.17717	0.961026	0.893627	1.20855	0.825065	0.936623	0.899437	0.936623	1.02959
64	0.064	0.761151	1.1946	0.978457	0.902923	1.219	0.832037	0.950568	0.901761	0.952892	1.03888
65	0.065	0.77742	1.21436	0.994726	0.913382	1.23411	0.843658	0.958702	0.915706	0.964513	1.05283
66	0.066	0.787879	1.22946	1.01681	0.925002	1.24806	0.852954	0.969161	0.92384	0.976133	1.06213
67	0.067	0.790203	1.24457	1.0261	0.935461	1.26316	0.858765	0.976133	0.935461	0.984268	1.07839
68	0.068	0.797175	1.25968	1.03888	0.941271	1.27827	0.876196	0.99124	0.942433	1.0017	1.08769
69	0.069	0.807634	1.27827	1.05864	0.954054	1.29454	0.880844	1.00518	0.955216	1.01332	1.1028
70	0.07	0.821579	1.28989	1.08188	0.95754	1.305	0.89014	1.00867	0.969161	1.03191	1.1179
71	0.071	0.829713	1.30732	1.09002	0.977295	1.31778	0.893627	1.02494	0.98543	1.04702	1.13185
72	0.072	0.836686	1.32359	1.10628	0.99124	1.33289	0.899437	1.03888	0.988916	1.06213	1.13882
73	0.073	0.849468	1.34102	1.12023	1.00286	1.34683	0.906409	1.04934	1.00054	1.07375	1.15393
74	0.074	0.856441	1.35729	1.13766	1.01564	1.36426	0.92384	1.06329	1.011	1.09002	1.16439
75	0.075	0.863413	1.37123	1.15277	1.03191	1.37356	0.928489	1.07607	1.02843	1.10628	1.17717
76	0.076	0.875034	1.3875	1.16904	1.04353	1.38518	0.935461	1.09234	1.03656	1.12372	1.19228
77	0.077	0.882006	1.40726	1.18647	1.05515	1.39448	0.944757	1.11093	1.04469	1.14115	1.20738
78	0.078	0.89014	1.42818	1.20506	1.0691	1.40842	0.954054	1.12023	1.0598	1.15393	1.22017
79	0.079	0.899437	1.44793	1.22017	1.08304	1.41772	0.964513	1.13185	1.07258	1.16671	1.2376
80	0.08	0.908733	1.46188	1.23411	1.09002	1.43747	0.971485	1.13998	1.07491	1.18066	1.2527
81	0.081	0.91803	1.4735	1.25038	1.10396	1.45258	0.98543	1.15393	1.08885	1.19344	1.26549
82	0.082	0.927326	1.48395	1.26549	1.10977	1.47001	0.994726	1.16671	1.09699	1.21087	1.28292
83	0.083	0.937785	1.50255	1.28176	1.12488	1.47466	1.00518	1.18414	1.11209	1.22714	1.2957
84	0.084	0.95173	1.51765	1.30035	1.13417	1.48512	1.00983	1.19693	1.1179	1.24457	1.30965
85	0.085	0.96335	1.53392	1.31429	1.15509	1.50022	1.02494	1.20738	1.12836	1.25735	1.32127
86	0.086	0.969161	1.54787	1.33056	1.16439	1.51649	1.02959	1.22017	1.13882	1.2713	1.3294
87	0.087	0.983106	1.56181	1.34451	1.17833	1.52928	1.04005	1.2376	1.15277	1.28176	1.34567
88	0.088	0.99124	1.57808	1.3631	1.18647	1.53973	1.05283	1.25387	1.16323	1.29919	1.35497
89	0.089	0.998212	1.59667	1.3724	1.20738	1.55484	1.06329	1.26897	1.17949	1.31662	1.36775
90	0.09	1.011	1.61178	1.39331	1.22249	1.5653	1.07375	1.28292	1.18879	1.3294	1.38518
91	0.091	1.02726	1.63037	1.40842	1.23644	1.5746	1.07839	1.29919	1.19576	1.34683	1.40145
92	0.092	1.03424	1.65013	1.42934	1.24573	1.58854	1.09002	1.30965	1.2039	1.36078	1.41539
93	0.093	1.04353	1.66059	1.44212	1.25619	1.60016	1.10047	1.32243	1.21552	1.37356	1.43166
94	0.094	1.05167	1.6757	1.45839	1.26084	1.60946	1.11442	1.33521	1.22598	1.3875	1.44212
95	0.095	1.0691	1.68267	1.47466	1.28059	1.62689	1.12255	1.35148	1.24341	1.39796	1.45955
96	0.096	1.07258	1.7001	1.49674	1.28873	1.642	1.12836	1.36775	1.24922	1.42237	1.47233
97	0.097	1.08769	1.71753	1.51533	1.305	1.65013	1.13882	1.38518	1.26316	1.43515	1.48977
98	0.098	1.09931	1.73496	1.52928	1.31778	1.6664	1.14463	1.40493	1.27014	1.44793	1.50139
99	0.099	1.10745	1.74891	1.54206	1.33172	1.68499	1.14928	1.41772	1.28757	1.46188	1.51301
100	0.1	1.11907	1.76634	1.556	1.34916	1.69661	1.1609	1.43515	1.29105	1.47466	1.52346
101	0.101	1.12953	1.77796	1.56646	1.36659	1.71172	1.17485	1.44793	1.30616	1.49093	1.5316
102	0.102	1.13766	1.79423	1.58273	1.37472	1.72334	1.18298	1.47001	1.31662	1.50836	1.54554
103	0.103	1.14696	1.81166	1.599	1.39331	1.73147	1.19111	1.48628	1.32824	1.52695	1.56181
104	0.104	1.15625	1.82212	1.61992	1.40377	1.74309	1.2039	1.49441	1.3294	1.53973	1.57692
105	0.105	1.1702	1.8349	1.63967	1.4212	1.75239	1.21436	1.50836	1.34218	1.55252	1.59086
106	0.106	1.18066	1.85117	1.65362	1.4305	1.76634	1.22365	1.5223	1.34799	1.56879	1.60249
107	0.107	1.1946	1.86511	1.6664	1.4398	1.78377	1.23411	1.53392	1.35961	1.57576	1.61759
108	0.108	1.20157	1.87557	1.68383	1.4549	1.79655	1.24922	1.54671	1.36775	1.59203	1.6327
109	0.109	1.21203	1.88254	1.70591	1.47001	1.81282	1.26665	1.56181	1.37704	1.6083	1.64781
110	0.11	1.22365	1.89997	1.72683	1.4886	1.82212	1.27478	1.57808	1.39099	1.62224	1.66407
111	0.111	1.23644	1.91508	1.74193	1.50603	1.83722	1.28292	1.59784	1.39796	1.63386	1.67337
112	0.112	1.24806	1.93251	1.75936	1.5223	1.85117	1.29686	1.61178	1.4061	1.65245	1.68615
113	0.113	1.26084	1.94994	1.77331	1.53509	1.86976	1.30616	1.62805	1.41423	1.66756	1.69661
114	0.114	1.26432	1.96389	1.79539	1.54903	1.87906	1.31429	1.64432	1.42353	1.68267	1.71056
115	0.115	1.26665	1.98248	1.80585	1.56298	1.89068	1.33172	1.66059	1.43631	1.69894	1.72102
116	0.116	1.27595	1.99178	1.83025	1.57692	1.90462	1.34567	1.68151	1.44444	1.71985	1.74077
117	0.117	1.28989	2.00688	1.84303	1.59667	1.91159	1.3538	1.69777	1.45142	1.73031	1.7582
118	0.118	1.2957	2.02431	1.8686	1.6083	1.92089	1.36891	1.71056	1.4549	1.74774	1.76866
119	0.119	1.30732	2.04407	1.88254	1.6234	1.93367	1.37704	1.72566	1.4642	1.75472	1.78144
120	0.12	1.32127	2.05453	1.89997	1.6327	1.95343	1.39331	1.73728	1.46769	1.76982	1.7919
121	0.121	1.32475	2.06963	1.91392	1.64897	1.96505	1.40726	1.75355	1.47931	1.78028	1.80817
122	0.122	1.32824	2.08126	1.93251	1.66407	1.97783	1.42237	1.77215	1.48279	1.79887	1.82444
123	0.123	1.34683	2.09636	1.95227	1.68383	1.98829	1.43631	1.79423	1.49325	1.81166	1.84303
124	0.124	1.35613	2.11379	1.97551	1.7001	1.99875	1.44444	1.80933	1.49906	1.83025	1.85349
125	0.125	1.36542	2.13239	1.99061	1.71404	2.00805	1.45607	1.82909	1.51301	1.83955	1.86511
126	0.126	1.37007	2.14633	2.00921	1.7338	2.02315	1.46885	1.84303	1.51301	1.85698	1.87208
127	0.127	1.38518	2.15911	2.02083	1.75123	2.03012	1.47698	1.86163	1.53044	1.8686	1.89184
128	0.128	1.39331	2.1719	2.0371	1.7582	2.03942	1.49558	1.87789	1.53509	1.88138	1.90462
129	0.129	1.40493	2.18933	2.04988	1.78028	2.04639	1.50836	1.89416	1.54903	1.89533	1.92205
130	0.13	1.41423	2.2056	2.07777	1.79655	2.06382	1.51998	1.91276	1.55716	1.91624	1.93135
131	0.131	1.42934	2.2207	2.09869	1.81514	2.07312	1.52811	1.93135	1.556	1.92903	1.94646
132	0.132	1.43399	2.23697	2.11379	1.82676	2.08358	1.54438	1.93716	1.55949	1.93716	1.96156
133	0.133	1.44328	2.2544	2.13122	1.84303	2.09752	1.56181	1.95691	1.57343	1.9511	1.97086
134	0.134	1.4549	2.26602	2.14749	1.85233	2.11031	1.5746	1.97202	1.57924	1.96389	1.98945
135	0.135	1.46536	2.27532	2.16609	1.86976	2.12309	1.58738	1.98713	1.59086	1.97667	2.00107
136	0.136	1.47814	2.29275	2.19049	1.88835	2.13703	1.59551	2.01153	1.60132	1.99759	2.01967
137	0.137	1.48977	2.3067	2.20792	1.90811	2.14052	1.61062	2.02431	1.6083	2.01386	2.03477
138	0.138	1.50487	2.32761	2.22884	1.92205	2.15214	1.62456	2.04523	1.61527	2.02548	2.04872
139	0.139	1.50952	2.34969	2.24394	1.94181	2.15795	1.63386	2.05337	1.62108	2.03942	2.06034
140	0.14	1.51882	2.36015	2.25556	1.95227	2.17538	1.64664	2.07196	1.62689	2.0522	2.06499
141	0.141	1.52811	2.37177	2.273	1.96621	2.19281	1.6571	2.09288	1.63851	2.06266	2.08358
142	0.142	1.54206	2.38688	2.29159	1.98597	2.20443	1.67337	2.11496	1.65129	2.08358	2.1045
143	0.143	1.55019	2.4078	2.31251	2.01037	2.21257	1.68615	2.13471	1.66059	2.09985	2.11844
144	0.144	1.56181	2.4229	2.33459	2.02431	2.22303	1.69894	2.14982	1.67105	2.11496	2.13006
145	0.145	1.5746	2.43917	2.35318	2.04407	2.23697	1.70707	2.16725	1.67918	2.12193	2.14633
146	0.146	1.5897	2.45776	2.36945	2.05801	2.25092	1.71637	2.18119	1.68383	2.13355	2.15214
147	0.147	1.60016	2.47171	2.38107	2.06847	2.26602	1.73147	2.19514	1.69777	2.14401	2.17073
148	0.148	1.6083	2.48333	2.40198	2.08009	2.28113	1.75007	2.21257	1.71056	2.15911	2.18119
149	0.149	1.6234	2.49379	2.41942	2.10101	2.29159	1.7582	2.22884	1.72334	2.16957	2.19746
150	0.15	1.63735	2.50773	2.45079	2.11031	2.30553	1.76982	2.24511	1.73496	2.187	2.21373
151	0.151	1.65013	2.524	2.46009	2.13355	2.31134	1.77912	2.26254	1.74774	2.19862	2.22768
152	0.152	1.65943	2.53911	2.48101	2.14633	2.32877	1.79074	2.28694	1.75588	2.21373	2.23813
153	0.153	1.66988	2.55422	2.49263	2.16841	2.34272	1.80352	2.29856	1.77447	2.22535	2.24975
154	0.154	1.68383	2.56816	2.51122	2.18235	2.36131	1.8163	2.31367	1.78725	2.24046	2.26021
155	0.155	1.68732	2.58327	2.52052	2.2056	2.37758	1.83025	2.3311	1.80468	2.25789	2.27648
156	0.156	1.7001	2.59489	2.54143	2.2207	2.38688	1.84768	2.35318	1.8163	2.27416	2.29043
157	0.157	1.71404	2.61464	2.56003	2.24394	2.39617	1.85582	2.37642	1.8256	2.28926	2.30902
158	0.158	1.72218	2.63324	2.57978	2.24975	2.40431	1.87092	2.38107	1.83722	2.30321	2.31948
159	0.159	1.73612	2.64718	2.59954	2.26602	2.41709	1.88138	2.39501	1.85233	2.31251	2.32994
160	0.16	1.74774	2.65648	2.61232	2.27532	2.4322	1.89184	2.41128	1.86163	2.32529	2.34388
161	0.161	1.75704	2.67158	2.62859	2.29507	2.45312	1.90811	2.42406	1.87906	2.33923	2.36596
162	0.162	1.76401	2.68204	2.65299	2.3067	2.46706	1.92438	2.44033	1.89416	2.35434	2.37874
163	0.163	1.78028	2.69134	2.67158	2.32413	2.47868	1.94065	2.46357	1.90578	2.37526	2.39269
164	0.164	1.7919	2.71458	2.69482	2.34272	2.49263	1.94297	2.47752	1.92089	2.38804	2.40547
165	0.165	1.8012	2.73201	2.70761	2.36596	2.51006	1.94994	2.49611	1.93484	2.40198	2.41825
166	0.166	1.8163	2.74596	2.72388	2.38107	2.53097	1.96621	2.50889	1.94878	2.41128	2.42639
167	0.167	1.82793	2.76222	2.74015	2.39966	2.54259	1.98132	2.52633	1.95924	2.42523	2.43801
168	0.168	1.83257	2.77617	2.7506	2.41361	2.55886	1.99061	2.54143	1.97551	2.44033	2.44847
169	0.169	1.84536	2.7936	2.77385	2.4322	2.56816	2.00456	2.56235	1.99526	2.45776	2.46125
170	0.17	1.85698	2.80871	2.79825	2.45312	2.58094	2.0185	2.58559	2.00456	2.47171	2.47868
171	0.171	1.8686	2.83311	2.81568	2.47171	2.5914	2.02896	2.59256	2.01967	2.48798	2.49611
172	0.172	1.88138	2.84357	2.8366	2.48449	2.60535	2.04058	2.60418	2.03012	2.50192	2.50425
173	0.173	1.89649	2.85751	2.85054	2.50192	2.61348	2.05453	2.61813	2.04407	2.51354	2.52052
174	0.174	1.90927	2.86913	2.86797	2.51819	2.63788	2.06847	2.63091	2.05453	2.52168	2.52865
175	0.175	1.91857	2.88657	2.88075	2.53214	2.65183	2.07777	2.64253	2.0708	2.53795	2.54608
176	0.176	1.93135	2.89586	2.90748	2.54957	2.6681	2.08939	2.66461	2.08009	2.55422	2.55886
177	0.177	1.94878	2.91213	2.92608	2.57397	2.67507	2.09985	2.68437	2.09636	2.57165	2.57862
178	0.178	1.96389	2.93421	2.94932	2.59489	2.68901	2.11031	2.69831	2.10682	2.58327	2.58443
179	0.179	1.97667	2.95164	2.95396	2.60999	2.70877	2.11728	2.71226	2.12309	2.59489	2.59605
180	0.18	1.98016	2.96791	2.96559	2.62743	2.72504	2.13122	2.72852	2.13239	2.61464	2.59837
181	0.181	1.99178	2.97837	2.98418	2.64369	2.7355	2.14284	2.74712	2.14982	2.62975	2.61813
182	0.182	2.00456	2.98766	3.00277	2.66345	2.74363	2.15447	2.76222	2.16144	2.64834	2.62743
183	0.183	2.0185	3.00974	3.01672	2.68553	2.75525	2.16841	2.77733	2.17887	2.66112	2.64369
184	0.184	2.03477	3.02253	3.03763	2.69715	2.76687	2.17306	2.79011	2.187	2.67507	2.65531
185	0.185	2.0522	3.04228	3.05506	2.71923	2.77733	2.19165	2.80754	2.19746	2.69018	2.67158
186	0.186	2.05685	3.06087	3.07017	2.7355	2.7936	2.19979	2.81452	2.20792	2.70064	2.68669
187	0.187	2.06963	3.07598	3.08528	2.74247	2.80987	2.21722	2.82614	2.21954	2.70877	2.69599
188	0.188	2.08474	3.0876	3.10503	2.76222	2.82614	2.23	2.84008	2.23349	2.72388	2.70761
189	0.189	2.09869	3.09806	3.12479	2.77617	2.83776	2.24627	2.85984	2.25324	2.73782	2.72736
190	0.19	2.11496	3.11433	3.14687	2.79476	2.84822	2.25324	2.87843	2.2637	2.75758	2.74247
191	0.191	2.13239	3.13176	3.16546	2.81219	2.861	2.26254	2.89354	2.273	2.77036	2.75758
192	0.192	2.1382	3.14919	3.18173	2.82962	2.87378	2.273	2.90283	2.28345	2.77966	2.76571
193	0.193	2.1533	3.16662	3.19103	2.84473	2.88889	2.28345	2.91562	2.29507	2.79128	2.77966
194	0.194	2.16376	3.18057	3.20265	2.85868	2.90632	2.29159	2.9284	2.31251	2.80638	2.78779
195	0.195	2.17073	3.20148	3.21775	2.87959	2.9191	2.30786	2.94583	2.32877	2.82033	2.80987
196	0.196	2.18003	3.21194	3.23635	2.89702	2.93189	2.32064	2.96559	2.33807	2.84357	2.8273
197	0.197	2.19746	3.22705	3.25378	2.92027	2.94467	2.3311	2.97953	2.35666	2.8517	2.84706
198	0.198	2.21838	3.2468	3.27353	2.93305	2.95978	2.34388	2.99115	2.36015	2.86797	2.85635
199	0.199	2.22768	3.26424	3.2898	2.94118	2.97372	2.35318	3.00277	2.37177	2.87378	2.8703
200	0.2	2.24046	3.27702	3.30839	2.95629	2.99696	2.36596	3.00742	2.38107	2.88424	2.87494
201	0.201	2.25789	3.28399	3.3235	2.97023	3.01672	2.38223	3.02136	2.39966	2.89354	2.89586
202	0.202	2.27183	3.29561	3.34442	2.98883	3.03531	2.40082	3.03763	2.41244	2.91097	2.91213
203	0.203	2.28578	3.3142	3.35952	3.0051	3.04925	2.41012	3.05971	2.42987	2.92724	2.92956
204	0.204	2.29856	3.33164	3.38509	3.02369	3.0632	2.41942	3.07482	2.44382	2.94467	2.94118
205	0.205	2.31715	3.35139	3.39555	3.04344	3.08295	2.43104	3.08528	2.4566	2.9528	2.95629
206	0.206	2.32296	3.36882	3.41066	3.05623	3.10852	2.43801	3.0969	2.46357	2.97023	2.9621
207	0.207	2.34156	3.38509	3.42228	3.07598	3.12827	2.45312	3.10852	2.48565	2.98185	2.97488
208	0.208	2.35202	3.39904	3.44087	3.09109	3.14571	2.47055	3.12014	2.4996	2.99696	2.98302
209	0.209	2.3648	3.41647	3.4583	3.10736	3.15616	2.48217	3.14106	2.51819	3.01207	3.00742
210	0.21	2.37758	3.43041	3.48387	3.12363	3.17243	2.49727	3.15733	2.52633	3.02834	3.0202
211	0.211	2.3985	3.44436	3.50711	3.13989	3.18638	2.50773	3.1643	2.53795	3.04344	3.03299
212	0.212	2.41012	3.46179	3.5257	3.15152	3.20613	2.52516	3.17592	2.54492	3.05158	3.04461
213	0.213	2.42174	3.47341	3.53616	3.16546	3.2224	2.53446	3.1887	2.5577	3.06436	3.06087
214	0.214	2.43568	3.48387	3.56056	3.17476	3.2468	2.55189	3.198	2.56932	3.07598	3.06901
215	0.215	2.45312	3.49781	3.57218	3.19219	3.26307	2.56235	3.21078	2.58675	3.08993	3.0876
216	0.216	2.46125	3.51059	3.59775	3.20962	3.28631	2.57281	3.2317	2.59837	3.10736	3.10387
217	0.217	2.47636	3.52338	3.61867	3.22937	3.29445	2.5821	3.2468	2.60883	3.12711	3.11898
218	0.218	2.49263	3.53848	3.63493	3.23867	3.3142	2.59373	3.25378	2.61813	3.13641	3.12827
219	0.219	2.50889	3.55475	3.64655	3.25378	3.33628	2.60418	3.26307	2.64253	3.15035	3.13873
220	0.22	2.51587	3.56637	3.65701	3.26772	3.35952	2.62161	3.27586	2.64718	3.16314	3.14803
221	0.221	2.53214	3.57915	3.67328	3.28631	3.37696	2.63672	3.29329	2.66461	3.17708	3.16197
222	0.222	2.53911	3.59194	3.69304	3.2991	3.39206	2.65067	3.30491	2.6832	3.19567	3.17243
223	0.223	2.55886	3.61169	3.70931	3.31653	3.40601	2.66926	3.31769	2.70064	3.21078	3.19451
224	0.224	2.57397	3.62448	3.73603	3.33628	3.41995	2.68088	3.33396	2.70761	3.22008	3.20846
225	0.225	2.5914	3.6361	3.74882	3.35023	3.43622	2.69018	3.33861	2.71458	3.2317	3.2224
226	0.226	2.60535	3.6512	3.76741	3.36534	3.46179	2.70412	3.34558	2.72504	3.23867	3.2317
227	0.227	2.62045	3.65701	3.78252	3.37812	3.48038	2.72155	3.35604	2.74479	3.24564	3.24913
228	0.228	2.63207	3.66863	3.80692	3.3909	3.49897	2.74131	3.37115	2.7599	3.25959	3.26424
229	0.229	2.64718	3.67793	3.82203	3.40717	3.51524	2.75177	3.38277	2.77966	3.27702	3.28167
230	0.23	2.66577	3.69188	3.84527	3.4246	3.53267	2.76687	3.40136	2.7936	3.29329	3.29561
231	0.231	2.67972	3.70814	3.8627	3.44784	3.54778	2.77966	3.41298	2.80057	3.30142	3.30956
232	0.232	2.6925	3.72325	3.88245	3.46295	3.56986	2.78895	3.42228	2.80987	3.31304	3.32001
233	0.233	2.70296	3.73371	3.88943	3.46992	3.58613	2.8029	3.43971	2.83079	3.32118	3.33164
234	0.234	2.71342	3.74533	3.90453	3.4827	3.61169	2.81684	3.45714	2.84241	3.33861	3.34093
235	0.235	2.72969	3.75463	3.91964	3.50711	3.62564	2.83427	3.47108	2.85868	3.35023	3.35836
236	0.236	2.74479	3.76741	3.94753	3.52338	3.63958	2.84706	3.49432	2.87378	3.36534	3.37463
237	0.237	2.76339	3.78252	3.96496	3.54197	3.64888	2.85868	3.51176	2.88424	3.37231	3.39439
238	0.238	2.7843	3.79181	3.9882	3.5594	3.6698	2.87146	3.52919	2.89121	3.38393	3.41182
239	0.239	2.80057	3.81041	4.00215	3.57567	3.68723	2.88424	3.54429	2.90051	3.38974	3.42692
240	0.24	2.80987	3.8197	4.02074	3.58729	3.71279	2.90632	3.55591	2.91794	3.39904	3.43738
241	0.241	2.82614	3.82667	4.0312	3.59891	3.73487	2.91678	3.57102	2.93653	3.40601	3.45481
242	0.242	2.84124	3.82784	4.05328	3.61169	3.75579	2.93305	3.59891	2.94699	3.42228	3.47457
243	0.243	2.85519	3.84643	4.08	3.63145	3.77206	2.94699	3.6175	2.96326	3.4339	3.49549
244	0.244	2.86797	3.85108	4.09744	3.6512	3.79065	2.95978	3.63958	2.97721	3.44668	3.50478
245	0.245	2.8854	3.87316	4.11487	3.67328	3.81041	2.96907	3.65701	2.98883	3.4583	3.51176
246	0.246	2.89819	3.88362	4.12532	3.6849	3.84294	2.98418	3.67328	3.00277	3.46411	3.53035
247	0.247	2.91097	3.89524	4.14508	3.70466	3.86037	3.00393	3.69769	3.01788	3.46876	3.54081
248	0.248	2.92608	3.90221	4.16135	3.7186	3.88129	3.01672	3.72557	3.03531	3.47341	3.55475
249	0.249	2.94118	3.90918	4.17994	3.74649	3.89175	3.03299	3.74765	3.04461	3.48851	3.57218
250	0.25	2.9621	3.92661	4.20434	3.76741	3.90918	3.04577	3.76973	3.05623	3.5013	3.59194
251	0.251	2.98069	3.93823	4.2241	3.79414	3.92429	3.06204	3.78833	3.07366	3.50594	3.60937
252	0.252	2.99812	3.94869	4.24386	3.80227	3.94869	3.07482	3.80692	3.07831	3.51059	3.61867
253	0.253	3.01323	3.95915	4.24967	3.81738	3.97426	3.09341	3.82203	3.08876	3.51757	3.63493
254	0.254	3.02601	3.9638	4.27174	3.82784	4.00563	3.11201	3.84294	3.10387	3.52686	3.65004
255	0.255	3.04344	3.97077	4.28685	3.84527	4.02423	3.12827	3.86967	3.12363	3.53267	3.66631
256	0.256	3.05971	3.97426	4.31242	3.8627	4.04979	3.14106	3.89988	3.13757	3.55243	3.68258
257	0.257	3.08295	3.9882	4.32985	3.88826	4.0649	3.15268	3.9208	3.15268	3.55359	3.70001
258	0.258	3.09457	4.00215	4.34728	3.90686	4.0893	3.1643	3.94172	3.16081	3.56637	3.71512
259	0.259	3.11317	4.01144	4.35774	3.92545	4.11835	3.17592	3.96612	3.17359	3.56986	3.72674
260	0.26	3.12595	4.0219	4.36936	3.93591	4.1474	3.18986	3.98588	3.18638	3.58148	3.7372
261	0.261	3.13757	4.03004	4.38911	3.95683	4.17529	3.21078	4.01609	3.20846	3.59775	3.75579
262	0.262	3.15616	4.03585	4.40422	3.97426	4.19272	3.22937	4.04398	3.22356	3.60472	3.77322
263	0.263	3.17011	4.05095	4.42397	3.99401	4.20899	3.23867	4.07187	3.24099	3.61867	3.78949
264	0.264	3.18986	4.05909	4.44024	4.0126	4.23223	3.25262	4.09395	3.24913	3.62912	3.80692
265	0.265	3.20846	4.07071	4.46349	4.03004	4.25315	3.26656	4.10789	3.25843	3.63261	3.8197
266	0.266	3.22356	4.07536	4.48092	4.04049	4.28453	3.2805	4.12184	3.26772	3.63958	3.83132
267	0.267	3.24099	4.08117	4.49486	4.05444	4.31358	3.29677	4.1474	3.28399	3.64191	3.84875
268	0.268	3.25726	4.07884	4.51345	4.07187	4.3345	3.31653	4.17297	3.30258	3.64888	3.86502
269	0.269	3.27121	4.09395	4.53902	4.08814	4.3496	3.33047	4.19853	3.31885	3.66282	3.88594
270	0.27	3.29445	4.09511	4.56575	4.11138	4.37633	3.34674	4.22526	3.32931	3.67677	3.90569
271	0.271	3.31304	4.11138	4.58085	4.13578	4.40073	3.35023	4.24967	3.34093	3.68955	3.9208
272	0.272	3.33047	4.12649	4.59945	4.15205	4.42397	3.3665	4.27174	3.35255	3.70233	3.9301
273	0.273	3.34326	4.13346	4.60642	4.16832	4.4507	3.38044	4.29499	3.36766	3.70931	3.94753
274	0.274	3.35836	4.14159	4.62269	4.17994	4.48092	3.39904	4.31707	3.38625	3.71744	3.96031
275	0.275	3.37463	4.1474	4.63779	4.20434	4.49951	3.41995	4.34612	3.39787	3.73603	3.97658
276	0.276	3.39439	4.16019	4.66452	4.2241	4.51694	3.42576	4.37401	3.41298	3.74998	3.99634
277	0.277	3.41298	4.17529	4.68893	4.24386	4.5274	3.44552	4.39841	3.41879	3.76509	4.01958
278	0.278	3.42576	4.18459	4.70984	4.26245	4.54948	3.45365	4.41816	3.42925	3.77903	4.03236
279	0.279	3.44552	4.1904	4.7296	4.27523	4.57737	3.47108	4.43676	3.43971	3.786	4.05328
280	0.28	3.4583	4.19621	4.74819	4.2915	4.60991	3.48851	4.46116	3.45365	3.79646	4.06838
281	0.281	3.47457	4.1997	4.76911	4.30893	4.63663	3.50711	4.48905	3.4676	3.80692	4.08698
282	0.282	3.49665	4.20551	4.79119	4.3252	4.6622	3.52105	4.51345	3.48851	3.82203	4.10325
283	0.283	3.5164	4.21829	4.81327	4.35076	4.67614	3.53383	4.54018	3.49897	3.83946	4.12997
284	0.284	3.53151	4.22875	4.83767	4.36587	4.69938	3.54081	4.57039	3.50943	3.85224	4.14276
285	0.285	3.5501	4.24618	4.85161	4.38795	4.73076	3.5501	4.59712	3.52105	3.8627	4.15902
286	0.286	3.56172	4.25431	4.87253	4.40073	4.76097	3.56289	4.61688	3.535	3.87781	4.16948
287	0.287	3.57567	4.26245	4.88299	4.41816	4.78886	3.57915	4.63896	3.55591	3.89059	4.18575
288	0.288	3.58613	4.26593	4.90042	4.43443	4.8121	3.60007	4.67498	3.57334	3.90569	4.19853
289	0.289	3.60356	4.2822	4.92947	4.46232	4.82605	3.61402	4.70519	3.58613	3.92894	4.22294
290	0.29	3.62331	4.29266	4.96085	4.48673	4.84232	3.62796	4.73425	3.59775	3.94172	4.23688
291	0.291	3.64539	4.30661	4.97828	4.50648	4.86207	3.63493	4.76097	3.60704	3.95218	4.25664
292	0.292	3.66631	4.3159	5.00152	4.5181	4.88996	3.65004	4.78073	3.6175	3.96496	4.2671
293	0.293	3.68723	4.32869	5.02128	4.53786	4.91785	3.66631	4.79816	3.63029	3.97426	4.28685
294	0.294	3.70117	4.33217	5.04219	4.55296	4.94923	3.68025	4.82837	3.64074	3.98704	4.30312
295	0.295	3.71279	4.34263	5.06543	4.56923	4.97131	3.70001	4.85161	3.6605	3.99982	4.3252
296	0.296	3.73487	4.35193	5.09216	4.59015	4.9992	3.71163	4.88764	3.67561	4.00331	4.34612
297	0.297	3.75811	4.36471	5.12005	4.60991	5.01779	3.71976	4.92018	3.69071	4.02074	4.36006
298	0.298	3.76973	4.37633	5.14213	4.62385	5.04916	3.7279	4.94109	3.69769	4.03352	4.37517
299	0.299	3.78949	4.38911	5.15375	4.64593	5.08519	3.74417	4.96085	3.71279	4.0463	4.38911
300	0.3	3.8046	4.40073	5.17234	4.66568	5.12354	3.75579	4.98874	3.72906	4.06025	4.4019
301	0.301	3.81854	4.41235	5.18861	4.68428	5.1491	3.77322	5.01895	3.74533	4.08	4.41816
302	0.302	3.82667	4.41933	5.21302	4.70055	5.17118	3.79065	5.05962	3.75811	4.09976	4.43676
303	0.303	3.84759	4.43327	5.23626	4.72495	5.19558	3.80924	5.08751	3.77554	4.11487	4.45767
304	0.304	3.86967	4.44838	5.26531	4.74354	5.21883	3.81738	5.11192	3.79065	4.1323	4.47627
305	0.305	3.89175	4.46116	5.28739	4.75865	5.24904	3.83132	5.12935	3.80227	4.14159	4.4937
306	0.306	3.90802	4.4693	5.31179	4.77259	5.2839	3.8534	5.15026	3.81389	4.15438	4.50648
307	0.307	3.9208	4.47859	5.32922	4.7784	5.31528	3.87083	5.16653	3.82784	4.166	4.52275
308	0.308	3.93939	4.4844	5.35479	4.78886	5.34898	3.88362	5.1921	3.84178	4.17878	4.53786
309	0.309	3.95915	4.49254	5.38035	4.80629	5.3757	3.90105	5.22696	3.86037	4.1997	4.55994
310	0.31	3.98355	4.49718	5.41057	4.83186	5.40011	3.91615	5.2595	3.87199	4.2148	4.58434
311	0.311	3.9975	4.51578	5.43497	4.84929	5.43032	3.92545	5.28506	3.88826	4.23107	4.5948
312	0.312	4.0126	4.53088	5.45356	4.86556	5.46751	3.94056	5.30598	3.90337	4.24502	4.60642
313	0.313	4.03004	4.54599	5.47332	4.87718	5.50353	3.95218	5.33155	3.9208	4.26012	4.6192
314	0.314	4.04166	4.55529	5.49307	4.89693	5.53607	3.9789	5.36989	3.93591	4.27872	4.63315
315	0.315	4.05792	4.55994	5.52212	4.91669	5.5535	3.99053	5.40476	3.9452	4.29499	4.65755
316	0.316	4.07419	4.57388	5.5535	4.93296	5.57209	4.00679	5.43846	3.96031	4.3159	4.67382
317	0.317	4.10092	4.59131	5.58371	4.95155	5.59301	4.0219	5.46518	3.97193	4.33333	4.69822
318	0.318	4.11951	4.61339	5.6209	4.95969	5.62206	4.03817	5.48494	3.98239	4.34728	4.71449
319	0.319	4.13927	4.63547	5.64647	4.97014	5.65228	4.05328	5.50934	3.99401	4.35658	4.73425
320	0.32	4.15205	4.65406	5.67552	4.9806	5.69643	4.07303	5.53375	4.00679	4.37401	4.7447
321	0.321	4.16716	4.67382	5.70805	4.99455	5.72665	4.09162	5.5628	4.02655	4.38795	4.76097
322	0.322	4.18459	4.69125	5.73943	5.00501	5.7557	4.10557	5.60463	4.04049	4.40887	4.78654
323	0.323	4.20667	4.71565	5.77778	5.03173	5.77313	4.12184	5.64182	4.05792	4.4263	4.80978
324	0.324	4.22642	4.74006	5.81729	5.05033	5.80334	4.13346	5.68249	4.07071	4.44605	4.82256
325	0.325	4.24734	4.77376	5.84285	5.06311	5.83123	4.14392	5.70341	4.08233	4.46349	4.83767
326	0.326	4.2578	4.80048	5.87539	5.07589	5.86726	4.15554	5.73362	4.09744	4.48092	4.8458
327	0.327	4.27407	4.8307	5.89631	5.08984	5.89747	4.17181	5.76616	4.11835	4.49254	4.86323
328	0.328	4.28337	4.85394	5.92652	5.10146	5.91142	4.18808	5.80334	4.13113	4.51462	4.88067
329	0.329	4.30544	4.88415	5.9579	5.12586	5.93117	4.21016	5.84402	4.14392	4.5367	4.90274
330	0.33	4.32636	4.91553	6.00206	5.14097	5.95093	4.2241	5.88353	4.15205	4.55296	4.92482
331	0.331	4.35076	4.95271	6.02995	5.16189	5.97184	4.24153	5.90444	4.16483	4.56923	4.94574
332	0.332	4.3682	4.98293	6.06365	5.17467	6.00671	4.25199	5.9335	4.17065	4.58085	4.96085
333	0.333	4.38679	5.00965	6.08689	5.18396	6.04389	4.26361	5.95441	4.18459	4.59596	4.9806
334	0.334	4.40306	5.03173	6.12291	5.19791	6.07759	4.28337	5.98346	4.20086	4.60758	4.9992
335	0.335	4.417	5.05498	6.15777	5.22115	6.10548	4.30312	6.02878	4.21713	4.62501	5.02825
336	0.336	4.43211	5.08403	6.20193	5.23974	6.12988	4.31707	6.06481	4.23572	4.64709	5.048
337	0.337	4.45884	5.11656	6.23447	5.26182	6.14267	4.32869	6.1078	4.24734	4.66452	5.0666
338	0.338	4.47743	5.15724	6.26468	5.28042	6.18101	4.34147	6.13918	4.25548	4.68776	5.07938
339	0.339	4.49718	5.19442	6.28676	5.29552	6.21588	4.3496	6.16475	4.26593	4.6959	5.09913
340	0.34	4.50764	5.22812	6.30536	5.30482	6.25306	4.36587	6.19961	4.27872	4.711	5.11192
341	0.341	4.52624	5.25485	6.33324	5.32574	6.2763	4.38563	6.24144	4.29731	4.72844	5.134
342	0.342	4.54251	5.28506	6.37043	5.34549	6.29722	4.40306	6.28328	4.31125	4.74587	5.15607
343	0.343	4.56226	5.3176	6.41691	5.37106	6.31465	4.41816	6.31698	4.32288	4.76446	5.1828
344	0.344	4.5855	5.35711	6.45526	5.38965	6.34138	4.43676	6.34719	4.33217	4.78189	5.2014
345	0.345	4.60874	5.39314	6.48896	5.40708	6.37392	4.44605	6.37276	4.34612	4.79119	5.21883
346	0.346	4.62385	5.4187	6.52266	5.41754	6.40994	4.46581	6.39832	4.35193	4.80165	5.23858
347	0.347	4.64244	5.45124	6.55287	5.428	6.44132	4.47859	6.42621	4.3682	4.81559	5.25601
348	0.348	4.66104	5.4768	6.5889	5.44427	6.47037	4.50067	6.46804	4.38098	4.83302	5.27693
349	0.349	4.68428	5.50005	6.63771	5.46402	6.49129	4.51113	6.5122	4.40073	4.85278	5.30133
350	0.35	4.71217	5.53375	6.67954	5.48378	6.50639	4.52624	6.55287	4.41003	4.87486	5.32457
351	0.351	4.73308	5.57326	6.70975	5.50121	6.53661	4.54018	6.59006	4.42746	4.88764	5.34549
352	0.352	4.74703	5.61741	6.73532	5.51515	6.57379	4.55296	6.61911	4.44024	4.90623	5.35711
353	0.353	4.76678	5.64995	6.76088	5.53258	6.60982	4.56575	6.65514	4.45535	4.91204	5.36989
354	0.354	4.77724	5.679	6.7911	5.54885	6.63771	4.58318	6.69465	4.47627	4.93644	5.38616
355	0.355	4.797	5.71038	6.82364	5.57093	6.65978	4.60409	6.73997	4.49021	4.95504	5.40708
356	0.356	4.80746	5.74873	6.86896	5.59301	6.67722	4.62036	6.78529	4.50183	4.97479	5.43148
357	0.357	4.83418	5.79289	6.91428	5.61393	6.69929	4.6285	6.82131	4.51113	4.99106	5.4524
358	0.358	4.85394	5.83472	6.95495	5.62671	6.72254	4.64942	6.85269	4.52043	5.00501	5.46751
359	0.359	4.87369	5.86842	6.984	5.63252	6.75624	4.6622	6.87825	4.53321	5.01779	5.48378
360	0.36	4.88996	5.90096	7.02351	5.64414	6.80388	4.6773	6.90614	4.54599	5.03057	5.50005
361	0.361	4.90972	5.93001	7.05489	5.65809	6.82712	4.70055	6.94565	4.55994	5.04568	5.52561
362	0.362	4.92482	5.95906	7.10021	5.67552	6.85385	4.71333	6.98865	4.57737	5.07008	5.54885
363	0.363	4.95271	5.99973	7.14437	5.70224	6.87825	4.73308	7.03746	4.58899	5.091	5.57093
364	0.364	4.97479	6.03924	7.1862	5.72316	6.90614	4.73889	7.07697	4.59945	5.10727	5.58488
365	0.365	5.00036	6.08456	7.21874	5.74059	6.94217	4.74935	7.10369	4.60874	5.12121	5.60347
366	0.366	5.01198	6.12059	7.25244	5.75454	6.98051	4.76562	7.13855	4.62153	5.134	5.61509
367	0.367	5.03057	6.15661	7.27916	5.77545	7.01538	4.78305	7.17225	4.63896	5.1491	5.63136
368	0.368	5.04335	6.19264	7.31751	5.79289	7.04094	4.80629	7.2199	4.65523	5.17002	5.65111
369	0.369	5.06311	6.23098	7.36167	5.81264	7.05953	4.82721	7.26638	4.66568	5.18861	5.67668
370	0.37	5.08984	6.26701	7.41164	5.8324	7.07929	4.83767	7.31054	4.67498	5.20604	5.69876
371	0.371	5.11192	6.31698	7.45231	5.85215	7.10602	4.85394	7.33611	4.68544	5.21999	5.722
372	0.372	5.134	6.35532	7.48717	5.86377	7.13623	4.86788	7.36864	4.69474	5.2351	5.74059
373	0.373	5.15491	6.38554	7.51855	5.87423	7.16761	4.88067	7.39421	4.70984	5.24672	5.75802
374	0.374	5.17002	6.41575	7.55109	5.8905	7.20828	4.90042	7.43372	4.72611	5.2595	5.77778
375	0.375	5.1828	6.44364	7.59757	5.90561	7.23384	4.91901	7.47323	4.74006	5.27577	5.79986
376	0.376	5.21185	6.4785	7.64405	5.93582	7.25941	4.93644	7.5232	4.75749	5.29552	5.8231
377	0.377	5.23974	6.51569	7.6824	5.96371	7.2873	4.94574	7.56503	4.77259	5.31644	5.84518
378	0.378	5.26415	6.55752	7.71378	5.98579	7.31867	4.95504	7.59176	4.78189	5.32574	5.86261
379	0.379	5.28739	6.5982	7.74399	5.99741	7.36051	4.96201	7.62895	4.79235	5.33968	5.87539
380	0.38	5.30133	6.62957	7.77537	6.01716	7.40118	4.97944	7.66613	4.8121	5.35479	5.88817
381	0.381	5.31644	6.66095	7.80907	6.03227	7.4221	5.00036	7.71145	4.83186	5.37222	5.91142
382	0.382	5.33619	6.69581	7.85903	6.05435	7.44302	5.01547	7.75677	4.84116	5.38849	5.92768
383	0.383	5.36176	6.73532	7.90203	6.07992	7.45696	5.03638	7.79512	4.85394	5.40592	5.95674
384	0.384	5.385	6.77599	7.94619	6.09851	7.47788	5.048	7.83231	4.86207	5.41754	5.97533
385	0.385	5.41405	6.81318	7.97756	6.11943	7.5139	5.06311	7.85903	4.87021	5.43148	5.99857
386	0.386	5.43381	6.84223	8.01475	6.13105	7.55574	5.08054	7.88228	4.88299	5.44078	6.01252
387	0.387	5.45008	6.87593	8.04613	6.14383	7.5906	5.09913	7.91133	4.89926	5.4524	6.03459
388	0.388	5.47099	6.90149	8.09609	6.16591	7.62314	5.1154	7.95897	4.91785	5.46518	6.05551
389	0.389	5.50005	6.93171	8.14142	6.19264	7.65102	5.13632	8.00313	4.93761	5.48726	6.08108
390	0.39	5.53607	6.96773	8.203	6.21588	7.67659	5.1491	8.04496	4.94226	5.50586	6.09851
391	0.391	5.55931	7.00724	8.24251	6.23796	7.7068	5.15607	8.07866	4.95852	5.52096	6.12175
392	0.392	5.57209	7.0514	8.27738	6.25539	7.74515	5.16886	8.11701	4.97595	5.53375	6.13453
393	0.393	5.58371	7.08394	8.30875	6.26817	7.78001	5.1828	8.14955	4.98409	5.54072	6.14731
394	0.394	5.5965	7.11415	8.34826	6.28909	7.80442	5.20604	8.19719	5.00152	5.56396	6.1601
395	0.395	5.61393	7.1525	8.38545	6.30884	7.82882	5.23161	8.246	5.01314	5.58139	6.18682
396	0.396	5.63136	7.18504	8.4389	6.34022	7.84741	5.25136	8.29016	5.02476	5.60347	6.20309
397	0.397	5.6639	7.22339	8.4819	6.3623	7.85787	5.26996	8.32502	5.03406	5.61625	6.23331
398	0.398	5.69295	7.26173	8.53071	6.3774	7.89041	5.29204	8.35059	5.04219	5.62555	6.24841
399	0.399	5.71851	7.30357	8.57603	6.39135	7.92643	5.31179	8.3715	5.05846	5.63949	6.27398
400	0.4	5.73478	7.33146	8.61321	6.40181	7.97408	5.33619	8.39707	5.0666	5.64763	6.29373
401	0.401	5.75338	7.35586	8.66551	6.41924	8.00545	5.37106	8.43774	5.0817	5.66273	6.32395
402	0.402	5.77894	7.38375	8.71896	6.43434	8.0287	5.3943	8.48306	5.09797	5.68598	6.35068
403	0.403	5.80334	7.41745	8.77706	6.4634	8.04032	5.41057	8.53187	5.1154	5.70805	6.38321
404	0.404	5.82891	7.46161	8.82587	6.48548	8.06704	5.43381	8.57719	5.12354	5.722	6.40762
405	0.405	5.84866	7.50577	8.86073	6.51104	8.09842	5.45705	8.60856	5.13516	5.73362	6.42737
406	0.406	5.86261	7.53947	8.90373	6.52499	8.13328	5.47797	8.64691	5.15143	5.74989	6.45294
407	0.407	5.87772	7.57781	8.93278	6.53893	8.16233	5.50818	8.68177	5.16537	5.76383	6.47502
408	0.408	5.89515	7.60454	8.98043	6.56217	8.18209	5.54537	8.72128	5.18396	5.78243	6.50291
409	0.409	5.91839	7.64173	9.03156	6.58657	8.20533	5.57674	8.77125	5.19558	5.80451	6.54474
410	0.41	5.94976	7.68008	9.08152	6.60749	8.22741	5.60115	8.80263	5.20953	5.82426	6.57263
411	0.411	5.98579	7.72656	9.12917	6.63073	8.25414	5.62555	8.82587	5.21883	5.83356	6.60865
412	0.412	6.01135	7.76374	9.17449	6.64235	8.29481	5.65925	8.8526	5.22928	5.84285	6.63306
413	0.413	6.02995	7.79512	9.21865	6.65165	8.33897	5.69527	8.87816	5.23974	5.85331	6.66327
414	0.414	6.04854	7.82185	9.26048	6.67024	8.37383	5.73711	8.91884	5.2595	5.86842	6.69
415	0.415	6.07062	7.84858	9.31626	6.69	8.41101	5.77197	8.96532	5.27693	5.88585	6.72602
416	0.416	6.09386	7.87646	9.36855	6.72021	8.44123	5.80451	9.0211	5.29436	5.90793	6.75391
417	0.417	6.12407	7.91714	9.41852	6.74694	8.46912	5.82891	9.06061	5.30714	5.92885	6.78761
418	0.418	6.14615	7.95897	9.46036	6.7574	8.50747	5.85564	9.09779	5.31644	5.94512	6.81085
419	0.419	6.17056	7.995	9.49289	6.77599	8.55395	5.88701	9.1222	5.3269	5.96255	6.83758
420	0.42	6.19031	8.02986	9.52659	6.7911	8.59462	5.92536	9.16171	5.33852	5.97417	6.8585
421	0.421	6.20542	8.05891	9.5661	6.81318	8.62948	5.96603	9.20005	5.3606	5.9916	6.89104
422	0.422	6.22866	8.08912	9.61724	6.83409	8.65505	6.00671	9.25119	5.37338	6.01019	6.92241
423	0.423	6.26701	8.12747	9.67301	6.86431	8.67596	6.04505	9.29418	5.38384	6.02646	6.9596
424	0.424	6.2949	8.17279	9.73228	6.88174	8.71896	6.07759	9.32207	5.39546	6.04854	6.99097
425	0.425	6.32627	8.2123	9.78341	6.90033	8.75615	6.1171	9.3488	5.39895	6.05435	7.02002
426	0.426	6.34603	8.23787	9.82292	6.9166	8.80612	6.15777	9.37436	5.40708	6.06132	7.04559
427	0.427	6.36346	8.27157	9.86592	6.92822	8.84911	6.20658	9.4069	5.42684	6.07875	7.08045
428	0.428	6.3867	8.289	9.9217	6.94798	8.89676	6.2519	9.44409	5.44194	6.09735	7.11183
429	0.429	6.42156	8.32154	9.98212	6.97238	8.92465	6.29025	9.48941	5.45589	6.1171	7.14437
430	0.43	6.44713	8.35872	10.0414	7.00259	8.96299	6.32511	9.53124	5.46635	6.13918	7.1769
431	0.431	6.47734	8.40056	10.0844	7.027	8.99902	6.35416	9.56146	5.4768	6.15545	7.20712
432	0.432	6.50058	8.44123	10.1274	7.04094	9.04666	6.38321	9.59399	5.48378	6.16823	7.22803
433	0.433	6.51453	8.47609	10.1622	7.0607	9.10244	6.43434	9.61491	5.50353	6.18334	7.24663
434	0.434	6.53196	8.50398	10.2029	7.06999	9.14428	6.48199	9.66372	5.52096	6.20193	7.27684
435	0.435	6.55752	8.53884	10.2529	7.10021	9.1803	6.53777	9.70323	5.53258	6.22052	7.30822
436	0.436	6.58657	8.57486	10.3156	7.12577	9.20354	6.58309	9.74739	5.54653	6.2426	7.3454
437	0.437	6.62492	8.62135	10.3749	7.14901	9.23259	6.61911	9.77528	5.55234	6.25771	7.37794
438	0.438	6.65862	8.66318	10.433	7.16296	9.27326	6.66211	9.80317	5.56047	6.27282	7.40118
439	0.439	6.68303	8.70734	10.4818	7.18271	9.32091	6.70511	9.82641	5.56512	6.28095	7.42791
440	0.44	6.70511	8.73407	10.5271	7.19317	9.37553	6.75856	9.85778	5.5779	6.29722	7.44418
441	0.441	6.72951	8.7608	10.5759	7.20828	9.41504	6.81318	9.888	5.59301	6.31581	7.48136
442	0.442	6.75624	8.79333	10.6422	7.22455	9.45222	6.86431	9.93797	5.60579	6.33208	7.5139
443	0.443	6.7911	8.83865	10.698	7.2536	9.47663	6.90614	9.98445	5.61625	6.35649	7.54993
444	0.444	6.82596	8.88514	10.7561	7.27103	9.52776	6.94565	10.0228	5.62787	6.37508	7.57084
445	0.445	6.8585	8.94208	10.7944	7.2966	9.5754	6.97935	10.06	5.63368	6.396	7.58362
446	0.446	6.87477	8.98624	10.8351	7.31519	9.63234	7.02932	10.0914	5.64647	6.41227	7.60338
447	0.447	6.89452	9.02807	10.8758	7.32797	9.67301	7.07697	10.1355	5.65692	6.43202	7.62662
448	0.448	6.91544	9.07107	10.9257	7.35818	9.71601	7.14204	10.1855	5.66971	6.4634	7.64754
449	0.449	6.94798	9.11987	10.9896	7.38491	9.74158	7.19433	10.2401	5.67784	6.49942	7.68821
450	0.45	6.98632	9.16868	11.0559	7.41513	9.77992	7.2443	10.2819	5.68946	6.53428	7.72075
451	0.451	7.02467	9.23724	11.1128	7.43256	9.81362	7.28614	10.3168	5.6883	6.5552	7.75329
452	0.452	7.05256	9.28837	11.1651	7.44999	9.86243	7.34656	10.3458	5.69411	6.58193	7.78118
453	0.453	7.07813	9.33253	11.2127	7.45928	9.91356	7.40467	10.3656	5.70805	6.60284	7.8079
454	0.454	7.10485	9.37204	11.2627	7.47555	9.95888	7.47439	10.4074	5.72084	6.63306	7.83579
455	0.455	7.13391	9.41852	11.3313	7.49996	10.0054	7.53714	10.4423	5.73594	6.66559	7.87995
456	0.456	7.16761	9.46733	11.3929	7.52436	10.0426	7.57665	10.4923	5.7464	6.70278	7.90552
457	0.457	7.20363	9.53589	11.4579	7.55574	10.0809	7.62662	10.526	5.7557	6.73764	7.94154
458	0.458	7.23617	9.61026	11.5079	7.5813	10.1239	7.67078	10.562	5.76267	6.76902	7.9613
459	0.459	7.26754	9.67766	11.5509	7.61035	10.1808	7.7254	10.5945	5.77081	6.79226	7.98337
460	0.46	7.29079	9.73693	11.5904	7.62778	10.2401	7.78466	10.6422	5.79172	6.81666	8.00313
461	0.461	7.3117	9.78806	11.6415	7.66032	10.275	7.86368	10.6887	5.81264	6.85036	8.03218
462	0.462	7.34075	9.85546	11.7031	7.68589	10.3075	7.93573	10.741	5.83472	6.89336	8.07285
463	0.463	7.38143	9.93564	11.7705	7.71959	10.3319	8.0101	10.7886	5.84634	6.92706	8.11353
464	0.464	7.42791	10.0193	11.831	7.73818	10.3679	8.06821	10.8246	5.86493	6.95611	8.14374
465	0.465	7.45696	10.0914	11.8774	7.76026	10.4063	8.12863	10.82	5.8812	6.97587	8.17512
466	0.466	7.48834	10.1564	11.9309	7.76491	10.4621	8.20068	10.8316	5.90328	6.99678	8.19836
467	0.467	7.51041	10.2145	11.9774	7.77885	10.5109	8.28667	10.8618	5.92536	7.02235	8.23787
468	0.468	7.53947	10.2692	12.0459	7.80325	10.5573	8.3715	10.9106	5.95906	7.05372	8.27389
469	0.469	7.58362	10.3389	12.111	7.83347	10.5945	8.43542	10.9687	5.98811	7.09207	8.31689
470	0.47	7.63011	10.4214	12.1807	7.86601	10.6433	8.49817	11.0164	6.01484	7.13391	8.35059
471	0.471	7.67427	10.5213	12.2307	7.90087	10.6875	8.55511	11.0535	6.03808	7.16063	8.38312
472	0.472	7.70216	10.6085	12.2795	7.92295	10.7421	8.61902	11.0942	6.059	7.18271	8.40637
473	0.473	7.72656	10.6887	12.3109	7.93922	10.8002	8.68991	11.1326	6.0927	7.21176	8.42612
474	0.474	7.74864	10.7607	12.3585	7.95549	10.849	8.78985	11.1779	6.12988	7.2443	8.45633
475	0.475	7.78001	10.8432	12.4143	7.98454	10.8769	8.87933	11.2372	6.16126	7.28497	8.50747
476	0.476	7.81488	10.935	12.4794	8.01243	10.9036	8.97229	11.286	6.19147	7.32797	8.54698
477	0.477	7.86484	11.0326	12.5503	8.03683	10.9339	9.04201	11.3208	6.21704	7.35586	8.59113
478	0.478	7.91249	11.1291	12.6154	8.04961	10.9722	9.12103	11.3557	6.23679	7.38491	8.62716
479	0.479	7.95432	11.2151	12.67	8.06007	11.0233	9.20238	11.3812	6.26003	7.40815	8.65156
480	0.48	7.97989	11.2778	12.7223	8.07866	11.0803	9.30115	11.4161	6.2949	7.43256	8.68294
481	0.481	8.01475	11.3394	12.7827	8.09958	11.1279	9.39644	11.4614	6.3286	7.46742	8.7271
482	0.482	8.05542	11.4173	12.8547	8.11934	11.1663	9.4836	11.5195	6.36811	7.5046	8.76312
483	0.483	8.11353	11.5126	12.928	8.15768	11.2069	9.56262	11.573	6.396	7.5383	8.80844
484	0.484	8.16466	11.6148	12.9895	8.18093	11.2546	9.63467	11.6183	6.42853	7.57084	8.83401
485	0.485	8.20068	11.7171	13.0442	8.20068	11.3104	9.69974	11.6578	6.45526	7.59873	8.85957
486	0.486	8.23089	11.8159	13.0837	8.21927	11.3673	9.78457	11.6892	6.48896	7.63476	8.88978
487	0.487	8.25065	11.8937	13.1383	8.2367	11.408	9.89148	11.731	6.52034	7.66613	8.92
488	0.488	8.28202	11.9751	13.2022	8.25181	11.4498	10.0054	11.7775	6.55404	7.70797	8.96183
489	0.489	8.3227	12.0645	13.2696	8.28551	11.4649	10.1134	11.8368	6.59006	7.7498	9.00715
490	0.49	8.37731	12.1668	13.3463	8.31456	11.4998	10.189	11.8786	6.61679	7.78815	9.05247
491	0.491	8.42031	12.2853	13.4102	8.34594	11.5312	10.2819	11.9228	6.64352	7.81836	9.08385
492	0.492	8.47028	12.376	13.4672	8.36105	11.5939	10.3807	11.9507	6.66327	7.84277	9.12568
493	0.493	8.50747	12.4655	13.5206	8.37964	11.6474	10.4992	11.9774	6.70046	7.87298	9.15706
494	0.494	8.54349	12.534	13.588	8.39707	11.7089	10.6143	12.0262	6.73067	7.90668	9.19541
495	0.495	8.58765	12.6142	13.6542	8.41799	11.7566	10.7258	12.0785	6.76205	7.94503	9.24421
496	0.496	8.63878	12.7002	13.7379	8.4482	11.8019	10.8107	12.1412	6.79691	7.99732	9.2907
497	0.497	8.69456	12.8129	13.7995	8.47377	11.8391	10.8909	12.1842	6.8248	8.04148	9.32788
498	0.498	8.74569	12.9268	13.8576	8.49468	11.8891	10.9815	12.2261	6.85269	8.08564	9.35693
499	0.499	8.7852	13.0465	13.8971	8.51676	11.9518	11.0791	12.2551	6.88406	8.11585	9.38715
500	0.5	8.80612	13.1348	13.9424	8.54	12.0064	11.1976	12.3039	6.91776	8.16117	9.41271
501	0.501	8.83401	13.2208	13.9854	8.56441	12.0518	11.3243	12.3539	6.96076	8.20998	9.45455
502	0.502	8.87003	13.3172	14.0645	8.59811	12.0855	11.4475	12.4166	6.99097	8.26692	9.50684
503	0.503	8.92697	13.4276	14.1435	8.63994	12.1192	11.5323	12.4655	7.02002	8.31456	9.56029
504	0.504	8.99437	13.5578	14.2167	8.67015	12.1575	11.6404	12.5061	7.04443	8.35523	9.60213
505	0.505	9.04782	13.6577	14.2771	8.69456	12.2156	11.7543	12.5352	7.06767	8.3901	9.63583
506	0.506	9.08501	13.7484	14.3352	8.70966	12.2726	11.9007	12.5689	7.09788	8.42844	9.66953
507	0.507	9.12801	13.8204	14.3933	8.72593	12.3248	12.0215	12.6003	7.13042	8.46796	9.71252
508	0.508	9.17449	13.9052	14.4584	8.73988	12.3795	12.1215	12.6502	7.16877	8.51792	9.76249
509	0.509	9.23143	13.9924	14.5374	8.76893	12.419	12.2156	12.7048	7.20131	8.58068	9.81362
510	0.51	9.28837	14.1005	14.6153	8.80612	12.4608	12.3318	12.7548	7.23152	8.64226	9.85546
511	0.511	9.33602	14.2225	14.6769	8.83749	12.4957	12.4503	12.8036	7.26057	8.6934	9.888
512	0.512	9.37669	14.3352	14.7175	8.86654	12.5573	12.5456	12.8362	7.28962	8.74336	9.92286
513	0.513	9.40574	14.4328	14.7687	8.89676	12.6142	12.6618	12.8733	7.31867	8.78868	9.95888
514	0.514	9.43828	14.5188	14.8244	8.92697	12.6688	12.7897	12.9291	7.35818	8.85027	9.99374
515	0.515	9.4743	14.6141	14.8988	8.96183	12.7048	12.9419	12.9837	7.38956	8.92232	10.046
516	0.516	9.53473	14.7152	14.9767	9.00018	12.7397	13.0651	13.036	7.41745	8.98624	10.1007
517	0.517	9.60445	14.8454	15.0615	9.02807	12.7769	13.1673	13.0767	7.43488	9.04782	10.1506
518	0.518	9.66953	14.9604	15.1347	9.05247	12.8245	13.2405	13.1092	7.45231	9.08966	10.1878
519	0.519	9.71601	15.0696	15.194	9.07223	12.8815	13.3533	13.1371	7.47672	9.13614	10.2285
520	0.52	9.75204	15.1487	15.2591	9.08733	12.9465	13.4939	13.1708	7.50577	9.1803	10.268
521	0.521	9.80084	15.223	15.3253	9.11058	13.0093	13.6577	13.2173	7.54063	9.24073	10.3145
522	0.522	9.85197	15.316	15.4183	9.14544	13.05	13.7844	13.2801	7.57665	9.31394	10.3703
523	0.523	9.91705	15.4171	15.5019	9.1896	13.0906	13.8983	13.3335	7.60687	9.39761	10.4156
524	0.524	9.98329	15.5449	15.5891	9.22911	13.1406	14.0005	13.3881	7.63359	9.45687	10.4504
525	0.525	10.0367	15.6635	15.6379	9.26513	13.2057	14.1063	13.4183	7.658	9.52195	10.4841
526	0.526	10.0739	15.7773	15.7006	9.28953	13.2766	14.2364	13.4648	7.6917	9.58237	10.5167
527	0.527	10.1204	15.8738	15.7448	9.32556	13.33	14.3643	13.5055	7.72191	9.64977	10.5515
528	0.528	10.1646	15.9853	15.8157	9.35693	13.3753	14.506	13.5624	7.75793	9.72996	10.6015
529	0.529	10.232	16.0899	15.8947	9.39412	13.4067	14.6234	13.6322	7.78699	9.80549	10.6631
530	0.53	10.2947	16.2224	15.9888	9.42666	13.4451	14.7361	13.6775	7.81023	9.87638	10.7084
531	0.531	10.3656	16.3607	16.0725	9.46617	13.4846	14.8419	13.7123	7.82998	9.93448	10.7502
532	0.532	10.4156	16.4804	16.1399	9.48476	13.5404	14.972	13.7449	7.84974	9.98677	10.7839
533	0.533	10.4667	16.5733	16.2061	9.51033	13.6008	15.1103	13.7739	7.87414	10.0321	10.8316
534	0.534	10.5097	16.6477	16.2793	9.53822	13.6647	15.2939	13.8216	7.90203	10.1088	10.8804
535	0.535	10.569	16.7291	16.3735	9.56959	13.7123	15.4647	13.8832	7.93457	10.1878	10.942
536	0.536	10.6445	16.822	16.4641	9.61026	13.7693	15.6205	13.9517	7.96827	10.2796	10.9954
537	0.537	10.72	16.9487	16.5466	9.64861	13.8158	15.7285	14.0005	7.98802	10.3598	11.0489
538	0.538	10.7956	17.0812	16.6094	9.68812	13.8867	15.8134	14.0424	8.01359	10.426	11.0838
539	0.539	10.8432	17.2113	16.6582	9.71717	13.9634	15.8842	14.0807	8.03799	10.4876	11.1128
540	0.54	10.8862	17.3101	16.707	9.73693	14.0389	15.9644	14.1353	8.06472	10.5585	11.1465
541	0.541	10.9292	17.4054	16.7779	9.76598	14.1016	16.0957	14.1923	8.09609	10.648	11.1942
542	0.542	11.0024	17.5146	16.8639	9.79968	14.1481	16.2387	14.2655	8.12282	10.7433	11.2523
543	0.543	11.0768	17.6517	16.9638	9.84268	14.1865	16.3758	14.3155	8.14258	10.8293	11.308
544	0.544	11.1616	17.7865	17.0591	9.87521	14.2295	16.5036	14.3631	8.16582	10.8943	11.358
545	0.545	11.222	17.8993	17.1323	9.91124	14.2945	16.671	14.3956	8.18209	10.9606	11.4033
546	0.546	11.2755	17.9992	17.2113	9.93797	14.3666	16.8429	14.4282	8.20882	11.021	11.4463
547	0.547	11.3255	18.0782	17.2799	9.96818	14.4421	17.0324	14.4642	8.23787	11.0977	11.494
548	0.548	11.3859	18.1677	17.374	9.99491	14.5107	17.1881	14.5211	8.2704	11.1802	11.5451
549	0.549	11.4626	18.2549	17.4658	10.0356	14.5711	17.3054	14.5839	8.30294	11.2836	11.6067
550	0.55	11.5486	18.3699	17.5809	10.0774	14.6385	17.3845	14.6466	8.32502	11.3743	11.6578
551	0.551	11.6346	18.5117	17.6587	10.1181	14.6989	17.4623	14.6885	8.3471	11.4556	11.695
552	0.552	11.702	18.65	17.7273	10.1506	14.7861	17.5518	14.7373	8.3715	11.5242	11.731
553	0.553	11.7578	18.7755	17.7831	10.182	14.8663	17.6517	14.7791	8.40172	11.6032	11.7659
554	0.554	11.8031	18.8812	17.8621	10.2145	14.943	17.8109	14.8372	8.43658	11.6997	11.8042
555	0.555	11.867	18.9951	17.9457	10.2622	14.9895	17.9701	14.9046	8.46331	11.7961	11.8589
556	0.556	11.9274	19.1206	18.0573	10.3052	15.0371	18.1433	14.9651	8.49003	11.8995	11.9181
557	0.557	12.0111	19.2647	18.1503	10.3435	15.0813	18.2932	15.0104	8.50863	11.9867	11.9844
558	0.558	12.0843	19.3913	18.249	10.3795	15.1533	18.4245	15.0406	8.52606	12.0564	12.0262
559	0.559	12.1563	19.5099	18.3223	10.4074	15.2254	18.5593	15.0673	8.55046	12.118	12.0738
560	0.56	12.2028	19.5959	18.4013	10.4318	15.3113	18.7255	15.1045	8.57254	12.2028	12.1203
561	0.561	12.2702	19.6935	18.4826	10.4632	15.3834	18.8928	15.1533	8.60856	12.2923	12.1912
562	0.562	12.3585	19.7818	18.5826	10.4981	15.445	19.0253	15.2137	8.6411	12.4062	12.2574
563	0.563	12.4515	19.905	18.6976	10.5388	15.5019	19.1218	15.2753	8.66086	12.5061	12.319
564	0.564	12.5549	20.0491	18.7917	10.5771	15.5589	19.2101	15.3079	8.68991	12.6119	12.3539
565	0.565	12.6316	20.1874	18.8696	10.6143	15.639	19.2937	15.3334	8.71315	12.6967	12.3888
566	0.566	12.7002	20.3129	18.9254	10.6445	15.7169	19.4134	15.3706	8.74453	12.7839	12.4236
567	0.567	12.749	20.4209	18.9962	10.6794	15.7855	19.568	15.4101	8.77474	12.8757	12.4759
568	0.568	12.8059	20.5337	19.0776	10.72	15.8308	19.7528	15.4694	8.81541	12.9872	12.5294
569	0.569	12.8617	20.6394	19.188	10.7735	15.8773	19.9398	15.5252	8.8433	13.0999	12.5944
570	0.57	12.9431	20.7893	19.3065	10.8153	15.9156	20.0816	15.5728	8.85725	13.1999	12.6525
571	0.571	13.0198	20.9346	19.4216	10.856	15.9714	20.242	15.6042	8.87584	13.2905	12.7153
572	0.572	13.0965	21.0694	19.5134	10.8781	16.0434	20.3884	15.6344	8.90257	13.3661	12.7653
573	0.573	13.1778	21.1658	19.5959	10.9025	16.1271	20.5627	15.66	8.92697	13.4474	12.8071
574	0.574	13.2719	21.2576	19.6958	10.9222	16.2131	20.7184	15.7076	8.96416	13.5346	12.8594
575	0.575	13.3672	21.3506	19.8155	10.9617	16.2793	20.8579	15.768	8.99669	13.6531	12.9326
576	0.576	13.4857	21.4552	19.9491	11.0036	16.3398	20.9659	15.8308	9.03504	13.7763	13.0035
577	0.577	13.5996	21.6028	20.0502	11.0512	16.3897	21.081	15.8877	9.06061	13.8983	13.0511
578	0.578	13.6845	21.7573	20.1397	11.1	16.4711	21.2018	15.9307	9.08733	13.9796	13.093
579	0.579	13.753	21.9119	20.206	11.1372	16.542	21.332	15.976	9.11406	14.0656	13.1232
580	0.58	13.7949	22.0188	20.2966	11.1686	16.6256	21.4866	16.026	9.15125	14.1667	13.1673
581	0.581	13.8413	22.1454	20.3721	11.2081	16.6826	21.6841	16.0864	9.18611	14.2957	13.2254
582	0.582	13.8948	22.2535	20.4883	11.2476	16.7279	21.8886	16.1585	9.22446	14.4177	13.2928
583	0.583	13.9715	22.4023	20.5999	11.2953	16.7674	22.0525	16.2131	9.25235	14.5246	13.3614
584	0.584	14.0598	22.5429	20.7231	11.3278	16.8174	22.1838	16.2538	9.28372	14.6141	13.4172
585	0.585	14.1725	22.68	20.8265	11.3603	16.8848	22.3023	16.2933	9.30813	14.6896	13.4706
586	0.586	14.2678	22.7776	20.916	11.3859	16.9626	22.4557	16.3305	9.34299	14.7698	13.5206
587	0.587	14.3654	22.8613	21.0043	11.4115	17.0533	22.6091	16.37	9.39644	14.8465	13.5764
588	0.588	14.47	22.96	21.1205	11.4428	17.1242	22.7834	16.4397	9.44874	14.9534	13.6357
589	0.589	14.5874	23.0553	21.2472	11.4928	17.1869	22.9182	16.5083	9.49871	15.0673	13.717
590	0.59	14.7001	23.1866	21.3715	11.5428	17.2439	23.0472	16.5792	9.53589	15.1986	13.7693
591	0.591	14.7873	23.3307	21.4738	11.5974	17.3054	23.1518	16.6373	9.56146	15.2939	13.8262
592	0.592	14.8454	23.4853	21.5481	11.6253	17.3787	23.2936	16.6791	9.5998	15.3915	13.8715
593	0.593	14.8791	23.6073	21.6283	11.6613	17.4716	23.4458	16.7267	9.65675	15.481	13.9122
594	0.594	14.9267	23.7247	21.698	11.6834	17.5495	23.6294	16.7976	9.70671	15.6042	13.968
595	0.595	14.9802	23.8374	21.805	11.7264	17.6064	23.8176	16.8697	9.7532	15.7274	14.047
596	0.596	15.0696	23.9745	21.9246	11.7705	17.6587	23.9676	16.9359	9.79852	15.8668	14.1226
597	0.597	15.1824	24.1314	22.0687	11.8147	17.6994	24.1047	16.9859	9.83454	15.9888	14.1876
598	0.598	15.3206	24.286	22.1919	11.8472	17.7714	24.2383	17.0254	9.86592	16.0795	14.2469
599	0.599	15.4357	24.4242	22.2965	11.8821	17.8435	24.3615	17.0695	9.89962	16.1585	14.3015
600	0.6	15.5345	24.5184	22.3999	11.9158	17.9272	24.5195	17.1137	9.95423	16.2456	14.3654
601	0.601	15.6274	24.623	22.5103	11.9541	17.998	24.709	17.1811	10.0112	16.3711	14.4375
602	0.602	15.7285	24.7171	22.6382	11.9995	18.0608	24.8775	17.2578	10.0623	16.5001	14.5211
603	0.603	15.8238	24.86	22.766	12.0425	18.1142	25.0227	17.3298	10.1065	16.6419	14.5897
604	0.604	15.9168	25.0041	22.8915	12.0889	18.1793	25.168	17.3856	10.1541	16.7511	14.642
605	0.605	15.9888	25.1622	22.9833	12.1273	18.2653	25.3307	17.4286	10.1971	16.8813	14.678
606	0.606	16.0376	25.2935	23.0809	12.1529	18.342	25.4957	17.4786	10.2529	16.994	14.7199
607	0.607	16.0934	25.4132	23.1553	12.1866	18.4141	25.6746	17.539	10.311	17.1184	14.7675
608	0.608	16.1631	25.5317	23.2785	12.2272	18.4629	25.8199	17.6122	10.3749	17.2485	14.8268
609	0.609	16.284	25.6549	23.404	12.2807	18.5047	25.9768	17.6878	10.4179	17.4019	14.9046
610	0.61	16.413	25.8083	23.5585	12.3307	18.5465	26.1209	17.7598	10.4493	17.539	14.9685
611	0.611	16.5536	25.9698	23.6887	12.3725	18.5988	26.251	17.8086	10.4865	17.6413	15.0348
612	0.612	16.6617	26.1139	23.8118	12.4004	18.6616	26.3905	17.8528	10.5283	17.7168	15.1103
613	0.613	16.7628	26.2254	23.9083	12.4329	18.7418	26.5671	17.8853	10.5783	17.7935	15.1614
614	0.614	16.836	26.3358	24.0222	12.4562	18.8115	26.8065	17.9388	10.6352	17.9097	15.2195
615	0.615	16.9243	26.4172	24.1465	12.4957	18.8742	27.0052	18.0131	10.7014	18.0329	15.3113
616	0.616	17.0219	26.5334	24.2929	12.5294	18.93	27.1853	18.1003	10.7526	18.1898	15.3997
617	0.617	17.1288	26.6763	24.4173	12.5782	18.9777	27.2818	18.1735	10.8037	18.3176	15.4659
618	0.618	17.2241	26.8448	24.5126	12.613	19.0555	27.3689	18.2304	10.8409	18.4338	15.5101
619	0.619	17.3089	26.9982	24.5997	12.6502	19.1264	27.4456	18.292	10.8897	18.5303	15.5554
620	0.62	17.4019	27.1086	24.6753	12.6828	19.2147	27.5932	18.3525	10.949	18.6546	15.5972
621	0.621	17.4856	27.2202	24.7787	12.7246	19.2647	27.6222	18.4385	11.0117	18.7871	15.6867
622	0.622	17.6064	27.3422	24.8867	12.7711	19.3193	27.7454	18.5152	11.0652	18.9451	15.7831
623	0.623	17.7342	27.5049	25.0274	12.8245	19.3565	27.9221	18.5686	11.114	19.0625	15.8715
624	0.624	17.8888	27.6513	25.1436	12.8699	19.4006	28.0708	18.6407	11.1442	19.1624	15.9389
625	0.625	17.9945	27.7966	25.2737	12.9024	19.4587	28.2126	18.6616	11.1814	19.2496	16.0132
626	0.626	18.0852	27.893	25.3713	12.9349	19.5366	28.3857	18.7127	11.2313	19.3367	16.0981
627	0.627	18.1584	27.9929	25.4759	12.9617	19.6156	28.6007	18.7511	11.2929	19.4309	16.1678
628	0.628	18.2537	28.0778	25.6037	12.9965	19.6854	28.7587	18.8312	11.3592	19.5308	16.248
629	0.629	18.356	28.1765	25.7595	13.0418	19.7342	28.8994	18.9021	11.4138	19.6714	16.3386
630	0.63	18.4826	28.3021	25.9175	13.0976	19.7923	28.9923	18.987	11.4672	19.7969	16.42
631	0.631	18.6163	28.4578	26.0337	13.1522	19.8643	29.0981	19.0578	11.4998	19.9213	16.485
632	0.632	18.7208	28.6088	26.1395	13.1987	19.9364	29.2259	19.1113	11.5602	20.0038	16.5455
633	0.633	18.8231	28.7401	26.2115	13.2394	20.0293	29.3723	19.1555	11.6253	20.1049	16.5861
634	0.634	18.9079	28.8552	26.3172	13.2789	20.0979	29.4862	19.2333	11.702	20.2245	16.6617
635	0.635	19.0137	28.9586	26.4183	13.3405	20.156	29.5071	19.3228	11.7554	20.3733	16.7488
636	0.636	19.1171	29.1108	26.5659	13.3846	20.2013	29.6361	19.4065	11.8054	20.4976	16.8604
637	0.637	19.2298	29.2642	26.7123	13.4323	20.2455	29.7721	19.4692	11.8496	20.6197	16.9475
638	0.638	19.31	29.4339	26.8623	13.4695	20.3036	29.9103	19.5285	11.8902	20.7091	17.0173
639	0.639	19.4053	29.5722	26.9657	13.5078	20.3675	30.0405	19.5761	11.9414	20.7974	17.0812
640	0.64	19.4843	29.6814	27.0796	13.5322	20.4674	30.2288	19.6365	11.996	20.8892	17.1521
641	0.641	19.5808	29.7616	27.19	13.5717	20.5406	30.4275	19.726	12.0692	21.0124	17.2462
642	0.642	19.6958	29.8522	27.3306	13.6182	20.6092	30.6204	19.8132	12.1401	21.1693	17.3345
643	0.643	19.8283	29.9789	27.477	13.6821	20.6603	30.7203	19.9271	12.2063	21.3122	17.4182
644	0.644	19.9608	30.1323	27.5932	13.7321	20.7428	30.8063	20.0014	12.2598	21.4552	17.4728
645	0.645	20.0828	30.3008	27.6896	13.7797	20.8137	30.8865	20.0688	12.3214	21.5644	17.5425
646	0.646	20.1874	30.4368	27.7733	13.8193	20.9113	31.0271	20.1258	12.3969	21.6922	17.5913
647	0.647	20.2675	30.5692	27.8674	13.8646	20.9694	31.1979	20.1781	12.4806	21.8131	17.6668
648	0.648	20.3733	30.6913	27.9709	13.9099	21.0182	31.4117	20.2629	12.5666	21.9711	17.7424
649	0.649	20.4849	30.8353	28.1068	13.9692	21.0543	31.6	20.3535	12.6363	22.1141	17.8388
650	0.65	20.6371	30.9911	28.2602	14.0261	21.0926	31.7638	20.443	12.6909	22.2547	17.926
651	0.651	20.7707	31.1747	28.4194	14.0703	21.1344	31.9103	20.4941	12.7513	22.3569	18.0213
652	0.652	20.9113	31.3176	28.5345	14.1086	21.2007	32.0532	20.5697	12.8152	22.4406	18.084
653	0.653	21.0171	31.4292	28.6437	14.1365	21.2948	32.217	20.5941	12.8896	22.5138	18.1456
654	0.654	21.1379	31.5279	28.7483	14.176	21.3715	32.3751	20.6894	12.9942	22.6219	18.2281
655	0.655	21.2588	31.6093	28.9017	14.2318	21.4366	32.5378	20.7905	13.0802	22.7683	18.3385
656	0.656	21.4192	31.7336	29.0562	14.2899	21.4924	32.6482	20.8951	13.1824	22.917	18.4489
657	0.657	21.5795	31.8731	29.1852	14.3538	21.5493	32.7737	20.9811	13.2603	23.0507	18.5245
658	0.658	21.7166	32.0462	29.2898	14.4015	21.6097	32.8701	21.0426	13.3486	23.1541	18.593
659	0.659	21.8305	32.2112	29.3653	14.4537	21.6853	32.9921	21.1066	13.4335	23.2599	18.6476
660	0.66	21.9398	32.346	29.456	14.4898	21.7678	33.1386	21.1833	13.5438	23.3586	18.7232
661	0.661	22.0478	32.4553	29.5396	14.5421	21.8212	33.3396	21.2716	13.6554	23.4946	18.8033
662	0.662	22.1524	32.5738	29.6663	14.5978	21.8677	33.5058	21.3471	13.7553	23.6271	18.887
663	0.663	22.3058	32.7423	29.8	14.6618	21.8956	33.6719	21.4319	13.8297	23.7654	18.9928
664	0.664	22.472	32.9085	29.9499	14.721	21.9467	33.8091	21.4982	13.9064	23.8572	19.109
665	0.665	22.6323	33.0688	30.0626	14.7675	22.006	33.9415	21.5563	13.9819	23.9501	19.1799
666	0.666	22.7497	33.1664	30.173	14.8012	22.085	34.1147	21.6074	14.0656	24.0396	19.2507
667	0.667	22.8787	33.2664	30.2648	14.8442	22.1547	34.3029	21.6597	14.1772	24.143	19.346
668	0.668	23.0089	33.3442	30.3984	14.8953	22.2233	34.4761	21.7434	14.2899	24.2685	19.4413
669	0.669	23.1692	33.4558	30.5355	14.9546	22.2756	34.6132	21.8305	14.4003	24.4184	19.5668
670	0.67	23.3261	33.5743	30.6831	15.022	22.3349	34.7387	21.9037	14.4886	24.5707	19.6842
671	0.671	23.476	33.7335	30.8028	15.0766	22.3895	34.8259	21.9746	14.5885	24.6997	19.7632
672	0.672	23.6027	33.9055	30.8876	15.1254	22.4662	34.9432	22.0513	14.692	24.8147	19.7957
673	0.673	23.7073	34.0682	30.9574	15.1696	22.5464	35.0699	22.1013	14.8117	24.9077	19.8492
674	0.674	23.8153	34.2123	31.0341	15.2149	22.6021	35.2768	22.185	14.9232	25.0564	19.934
675	0.675	23.9222	34.3355	31.1561	15.2835	22.6521	35.4383	22.2814	15.029	25.2121	20.0607
676	0.676	24.0768	34.5063	31.2886	15.3509	22.6904	35.6265	22.4011	15.1057	25.3841	20.1606
677	0.677	24.2453	34.676	31.4536	15.4101	22.7311	35.7613	22.4987	15.18	25.4945	20.2675
678	0.678	24.4277	34.8665	31.5826	15.4636	22.7834	35.8834	22.5498	15.2486	25.6003	20.3628
679	0.679	24.5695	35.0095	31.7115	15.5112	22.8578	35.9868	22.5847	15.3265	25.677	20.4651
680	0.68	24.7136	35.1187	31.8185	15.5531	22.9403	36.1378	22.6788	15.4368	25.7722	20.572
681	0.681	24.8484	35.2035	31.9533	15.5972	23.0042	36.3563	22.7788	15.56	25.8838	20.6847
682	0.682	25.0192	35.3035	32.0881	15.6425	23.0611	36.5306	22.8752	15.6844	26.0302	20.8102
683	0.683	25.1889	35.4499	32.2647	15.7146	23.0983	36.6712	22.96	15.7785	26.1871	20.9055
684	0.684	25.3644	35.6393	32.4065	15.7669	23.1692	36.7979	23.0379	15.8749	26.33	21.0043
685	0.685	25.505	35.8264	32.5227	15.8168	23.2343	36.9315	23.1471	15.9528	26.4579	21.0763
686	0.686	25.6188	35.974	32.6203	15.8552	23.3238	37.071	23.2668	16.0702	26.5636	21.1403
687	0.687	25.7362	36.132	32.7167	15.9017	23.3877	37.2406	23.361	16.1794	26.6914	21.2123
688	0.688	25.8547	36.2703	32.8539	15.9633	23.4423	37.4033	23.447	16.3119	26.8367	21.3262
689	0.689	26.0186	36.4342	32.9933	16.0423	23.476	37.5869	23.5829	16.4037	27.0191	21.454
690	0.69	26.1883	36.598	33.1781	16.112	23.5236	37.7229	23.7444	16.4955	27.1481	21.59
691	0.691	26.3858	36.7863	33.3198	16.1631	23.5632	37.8775	23.8467	16.5745	27.2655	21.6795
692	0.692	26.5415	36.9385	33.4546	16.2061	23.634	38.0088	23.8909	16.6663	27.3445	21.7713
693	0.693	26.71	37.0872	33.543	16.2387	23.7154	38.1784	23.9222	16.7779	27.4514	21.8654
694	0.694	26.839	37.2	33.6731	16.2805	23.7956	38.3632	24.021	16.9022	27.5665	21.9804
695	0.695	26.9808	37.2929	33.8219	16.3282	23.863	38.5491	24.1546	17.0347	27.7152	22.0955
696	0.696	27.1411	37.4359	34.0124	16.3851	23.9095	38.7571	24.2999	17.1462	27.8791	22.2152
697	0.697	27.3538	37.5962	34.1461	16.4502	23.9699	38.8664	24.3871	17.2485	28.0429	22.3046
698	0.698	27.5328	37.7996	34.2658	16.5094	24.035	38.971	24.4823	17.3426	28.18	22.386
699	0.699	27.6862	37.9751	34.3645	16.5687	24.1163	39.0732	24.5683	17.4519	28.2962	22.4685
700	0.7	27.8279	38.1226	34.4598	16.6198	24.193	39.2498	24.7055	17.5774	28.4369	22.5498
701	0.701	27.9476	38.2319	34.5632	16.6896	24.2604	39.4509	24.8379	17.7284	28.61	22.6649
702	0.702	28.1068	38.3737	34.6829	16.757	24.3022	39.6333	24.9565	17.8458	28.8087	22.7974
703	0.703	28.28	38.5317	34.8607	16.8313	24.3359	39.7414	25.0599	17.9527	28.954	22.9635
704	0.704	28.4915	38.7048	35.0118	16.8859	24.3859	39.8553	25.1529	18.041	29.0992	23.0948
705	0.705	28.6635	38.8664	35.171	16.9324	24.4452	39.9947	25.2493	18.1282	29.2003	23.2145
706	0.706	28.8308	38.9814	35.2965	16.9592	24.5277	40.1888	25.3295	18.2235	29.3084	23.2912
707	0.707	28.9726	39.0872	35.4371	16.9998	24.6032	40.391	25.4085	18.3397	29.4025	23.404
708	0.708	29.1504	39.1627	35.5824	17.0498	24.6811	40.5851	25.491	18.4815	29.5524	23.5318
709	0.709	29.3235	39.2696	35.7741	17.123	24.7368	40.7489	25.6188	18.6023	29.7291	23.6747
710	0.71	29.5327	39.3905	35.96	17.2032	24.8054	40.8709	25.8001	18.7162	29.9092	23.7979
711	0.711	29.7128	39.5752	36.1169	17.2741	24.8682	40.9918	25.9233	18.8092	30.0684	23.885
712	0.712	29.872	39.7309	36.2308	17.3287	24.953	41.0685	26.0035	18.9265	30.2067	23.9617
713	0.713	30.0045	39.8843	36.3331	17.3787	25.032	41.1893	26.0895	19.0485	30.3659	24.057
714	0.714	30.1242	40.0098	36.4539	17.4298	25.1017	41.3427	26.2417	19.1973	30.5251	24.1802
715	0.715	30.259	40.1295	36.6003	17.4983	25.154	41.5368	26.4079	19.2972	30.7319	24.3034
716	0.716	30.41	40.276	36.784	17.5634	25.1819	41.6809	26.5601	19.3972	30.8993	24.4579
717	0.717	30.6169	40.4561	36.9676	17.6204	25.2191	41.8389	26.6496	19.475	31.055	24.5858
718	0.718	30.7924	40.6455	37.1535	17.6634	25.2609	41.9516	25.2052	19.5645	31.1479	24.7066
719	0.719	30.969	40.7814	37.286	17.7005	25.3341	42.1108	24.5463	19.6424	31.2537	24.7973
720	0.72	31.0991	40.8988	37.4266	17.7389	25.4085	42.3003	24.4568	19.7597	31.3513	24.9077
721	0.721	31.2537	40.9755	37.5567	17.7935	25.4817	42.5187	24.4254	19.891	31.4966	25.0227
722	0.722	31.4199	41.0906	37.7403	17.8574	25.5247	42.6954	24.3836	20.02	31.6616	25.1622
723	0.723	31.6209	41.2254	37.9146	17.9399	25.5735	42.8302	24.2929	20.1444	31.8394	25.2946
724	0.724	31.808	41.3962	38.0913	18.0097	25.6398	42.9557	24.3301	20.2362	32.0055	25.4015
725	0.725	31.9823	41.5565	38.2237	18.0817	25.7153	43.0568	24.4057	20.3454	32.1496	25.4933
726	0.726	32.1322	41.7169	38.3365	18.1328	25.8001	43.2229	24.4638	20.4663	32.2984	25.5642
727	0.727	32.2496	41.8668	38.4341	18.1909	25.864	43.3938	24.5219	20.6162	32.4378	25.67
728	0.728	32.3716	41.9923	38.5538	18.2572	25.921	43.6111	24.6416	20.7486	32.6226	25.7839
729	0.729	32.5227	42.1376	38.7107	18.3385	25.9431	43.8063	24.8112	20.8695	32.812	25.9314
730	0.73	32.7191	42.2852	38.8803	18.4164	25.9826	43.9957	24.9425	20.9566	32.9887	26.0476
731	0.731	32.9038	42.4862	39.0523	18.4756	26.0139	44.1526	25.0227	21.0415	33.1095	26.1673
732	0.732	33.0979	42.6291	39.1732	18.5233	26.0872	44.3327	25.0855	21.1344	33.2385	26.2498
733	0.733	33.2478	42.5873	39.3126	18.5628	26.1592	44.5163	25.168	21.2634	33.3501	26.3579
734	0.734	33.4116	42.5245	39.4509	18.6186	26.2475	44.7441	25.3004	21.4168	33.5046	26.4927
735	0.735	33.5592	42.5524	39.6542	18.6895	26.3138	44.9474	25.4666	21.5621	33.6719	26.6612
736	0.736	33.7661	42.6175	39.8367	18.7755	26.3649	45.095	25.6363	21.7062	33.9113	26.8053
737	0.737	33.9787	42.7349	40.011	18.8487	26.4091	45.2124	25.7815	21.8201	34.1205	26.925
738	0.738	34.1786	42.8918	40.1353	18.9242	26.4753	45.3088	25.9349	21.9537	34.296	27.018
739	0.739	34.332	43.0173	40.2423	18.98	26.5648	45.4413	26.0569	22.0757	34.4459	27.1028
740	0.74	34.4436	43.0928	40.3422	19.0381	26.6345	45.6075	26.2022	22.2396	34.6109	27.183
741	0.741	34.5609	43.1404	40.4433	19.1078	26.6879	45.8353	26.3277	22.3883	34.805	27.2748
742	0.742	34.6876	43.2369	40.6037	19.1857	26.7205	46.0177	26.4881	22.5347	35.0048	27.4189
743	0.743	34.8724	43.3636	40.778	19.274	26.7507	46.034	26.6287	22.6358	35.1954	27.5525
744	0.744	35.0594	43.5239	40.9813	19.346	26.7902	45.8434	26.7716	22.7393	35.3349	27.6978
745	0.745	35.2733	43.6669	41.1487	19.4076	26.8471	45.8434	26.8832	22.8206	35.4824	27.7907
746	0.746	35.4197	43.7842	41.316	19.446	26.9134	45.898	26.9854	22.9449	35.5986	27.9011
747	0.747	35.5835	43.8691	41.4403	19.5041	26.9912	45.9991	27.0993	23.0914	35.7474	27.9999
748	0.748	35.7265	43.9504	41.6367	19.5622	27.0586	46.106	27.255	23.2668	35.9078	28.1463
749	0.749	35.9159	44.055	41.8273	19.64	27.1075	46.1885	27.4537	23.426	36.1344	28.2916
750	0.75	36.0937	44.177	42.04	19.726	27.1609	46.2478	27.6164	23.5492	36.3377	28.4171
751	0.751	36.2878	44.3571	42.1852	19.8178	27.2144	46.2792	27.757	23.6596	36.5353	28.5135
752	0.752	36.4167	44.5186	42.3305	19.8887	27.2957	46.2908	27.8512	23.7665	36.691	28.5926
753	0.753	36.5144	44.6709	42.4386	19.9468	27.3701	46.357	27.9627	23.9222	36.8432	28.6774
754	0.754	36.6155	44.758	42.5571	20.0235	27.4468	46.4581	28.1057	24.0698	37.028	28.7657
755	0.755	36.7305	44.8522	42.7058	20.1072	27.4909	46.7335	28.2881	24.2151	37.2395	28.8935
756	0.756	36.892	44.9672	42.8941	20.1967	27.5397	46.7475	28.4647	24.3162	37.4498	29.0307
757	0.757	37.0652	45.1299	43.0963	20.2687	27.5816	46.7405	28.6065	24.4208	37.6264	29.1759
758	0.758	37.265	45.2937	43.2706	20.3349	27.6385	46.9067	28.732	24.5137	37.7915	29.2689
759	0.759	37.4289	45.4425	43.431	20.3803	27.7187	47.0984	28.8389	24.6102	37.9123	29.3793
760	0.76	37.5846	45.5401	43.5704	20.4279	27.8105	47.1461	28.9551	24.7275	38.068	29.4804
761	0.761	37.7078	45.6087	43.747	20.4895	27.8918	47.1658	29.0539	24.8926	38.233	29.6303
762	0.762	37.8891	45.7051	43.919	20.5732	27.936	47.3366	29.1968	25.0529	38.4608	29.7721
763	0.763	38.0587	45.8202	44.1363	20.6754	27.9883	47.4877	29.3177	25.1749	38.6711	29.908
764	0.764	38.2435	45.9863	44.3048	20.7696	28.0441	47.5447	29.4606	25.2935	38.8745	29.9929
765	0.765	38.3946	46.1432	44.4524	20.8648	28.1173	47.5435	29.5559	25.405	39.0535	30.0568
766	0.766	38.5177	46.3129	44.5605	20.9241	28.1986	47.59	29.6686	25.5526	39.2359	30.1195
767	0.767	38.6096	46.4535	44.6674	20.9938	28.2684	47.7073	29.7663	25.6897	39.4137	30.202
768	0.768	38.7223	46.5976	44.7941	21.0636	28.3195	47.877	29.8569	25.8571	39.6171	30.3147
769	0.769	38.9001	46.7498	44.973	21.167	28.3497	48.0409	29.9917	25.9779	39.8716	30.4495
770	0.77	39.0872	46.9276	45.1833	21.2507	28.3811	48.0908	30.1149	26.086	40.083	30.6064
771	0.771	39.2812	47.153	45.3762	21.3436	28.4136	48.1478	30.2171	26.1534	40.2748	30.7296
772	0.772	39.4613	47.3239	45.5459	21.4157	28.4798	48.2651	30.2717	26.265	40.3991	30.8551
773	0.773	39.6426	47.4807	45.3704	21.4866	28.5472	48.501	30.3322	26.387	40.5641	30.9364
774	0.774	39.7739	47.5772	45.2949	21.5574	28.6286	48.7009	30.4182	26.5392	40.7315	31.055
775	0.775	39.939	47.6934	45.3855	21.6527	28.6727	48.852	30.5565	26.6763	40.9616	31.1863
776	0.776	40.1144	47.8294	45.5436	21.7678	28.7274	48.9705	30.7098	26.8146	41.1824	31.3467
777	0.777	40.3526	48.035	45.6563	21.87	28.7704	49.0972	30.8644	26.9308	41.4229	31.4675
778	0.778	40.5409	48.2372	45.7818	21.9676	28.8401	49.225	30.9934	27.0389	41.61	31.5593
779	0.779	40.7059	48.4441	45.8562	22.0467	28.9168	49.3307	31.1061	27.1621	41.7948	31.6279
780	0.78	40.8326	48.6114	45.9689	22.1327	29.0051	49.4644	31.2537	27.305	41.9726	31.7104
781	0.781	40.972	48.7567	46.0746	22.2291	29.0667	49.6096	31.4082	27.477	42.1957	31.8382
782	0.782	41.137	48.9043	46.228	22.3651	29.0957	49.8211	31.593	27.599	42.449	31.9614
783	0.783	41.3206	49.0658	46.4302	22.4975	29.126	50.0199	31.7359	27.7071	42.6768	32.109
784	0.784	41.5426	49.2761	46.622	22.6114	29.1608	50.2081	31.8463	27.7838	42.8743	32.2368
785	0.785	41.7413	49.4365	46.7951	22.7102	29.2166	50.3278	31.9474	27.8709	43.03	32.3565
786	0.786	41.9331	49.5701	46.9392	22.7823	29.2817	50.5172	32.0602	27.9732	43.2102	32.4506
787	0.787	42.0748	49.6457	47.0868	22.8589	29.3502	50.7496	32.1066	28.1115	43.3612	32.5831
788	0.788	42.2526	49.727	47.2507	22.9322	29.4118	51.0076	32.2147	28.2718	43.5704	32.7249
789	0.789	42.4362	49.7979	47.4796	23.0437	29.4653	51.1854	32.3879	28.4159	43.7958	32.8968
790	0.79	42.6791	49.8676	47.6899	23.1669	29.5129	51.3109	32.5599	28.5252	44.048	33.0131
791	0.791	42.8685	49.8328	47.8863	23.297	29.571	51.4097	32.6958	28.6146	44.2328	33.113
792	0.792	43.037	49.677	48.0106	23.3947	29.6535	51.534	32.8411	28.7181	44.4245	33.1932
793	0.793	43.173	49.7073	48.1431	23.4934	29.7372	51.7107	32.9898	28.8436	44.6116	33.2734
794	0.794	43.3008	49.7421	48.2709	23.6073	29.8151	51.9036	33.1397	29.0086	44.8545	33.371
795	0.795	43.4437	49.7921	48.4116	23.741	29.8499	52.122	33.3605	29.1108	45.1264	33.4988
796	0.796	43.6134	49.6991	48.5464	23.8781	29.8859	52.3114	33.5767	29.2073	45.3937	33.6754
797	0.797	43.8284	49.7235	48.7276	23.9896	29.9045	52.516	33.6638	29.2631	45.6226	33.8253
798	0.798	44.0201	49.684	48.9101	24.0803	29.9638	52.6903	33.7428	29.3409	45.7899	33.9485
799	0.799	44.2177	49.7154	49.0495	24.1477	30.0312	52.8832	33.8579	29.3909	45.9422	34.0345
800	0.8	44.3641	49.7096	49.2029	24.2313	30.1253	53.0598	33.9915	29.4978	46.0723	34.1612
801	0.801	44.5326	49.7305	49.3598	24.3046	30.1974	53.2957	34.1135	29.6129	46.2687	34.2902
802	0.802	44.7069	49.7816	49.5655	24.4103	30.2566	53.5049	34.2809	29.7546	46.4744	34.4587
803	0.803	44.9474	49.8839	49.7665	24.5346	30.3054	53.6804	34.4645	29.8522	46.7324	34.5818
804	0.804	45.1671	50.0233	49.9664	24.6753	30.3624	53.8	34.6469	29.9429	46.9415	34.7108
805	0.805	45.3786	50.1628	50.0989	24.8019	30.4472	53.9116	34.7875	30.03	47.1496	34.7957
806	0.806	45.518	50.329	50.2383	24.9042	30.5321	54.0673	34.9514	30.1497	47.3332	34.8747
807	0.807	45.6493	50.4638	50.3429	25.0076	30.6041	54.2811	35.0664	30.2915	47.5598	34.963
808	0.808	45.7853	50.5986	50.5021	25.1226	30.6494	54.5473	35.2338	30.4275	47.7945	35.0746
809	0.809	45.9201	50.7066	50.6787	25.2726	30.6796	54.7692	35.4301	30.5483	48.0362	35.2291
810	0.81	46.0247	50.8577	50.9053	25.3981	30.7005	54.9726	35.6068	30.6273	48.2628	35.3709
811	0.811	46.192	51.0483	51.1203	25.5177	30.7389	55.1399	35.7149	30.6913	48.4569	35.5115
812	0.812	46.3663	51.2214	51.2737	25.5921	30.7726	55.3572	35.7892	30.7459	48.6358	35.6114
813	0.813	46.5139	51.3539	51.4306	25.6746	30.8388	55.5501	35.8892	30.8574	48.7764	35.7265
814	0.814	46.6719	51.462	51.5933	25.756	30.9237	55.7953	36.017	30.9771	48.9693	35.8462
815	0.815	46.83	51.5689	51.8083	25.8884	30.9736	56.0056	36.2052	31.1189	49.1925	36.0274
816	0.816	47.0403	51.6816	52.0209	26.0244	31.0236	56.1951	36.4063	31.2305	49.483	36.1855
817	0.817	47.2646	51.8699	52.2417	26.1592	31.0538	56.331	36.591	31.3234	49.7293	36.3342
818	0.818	47.4773	52.0628	52.4114	26.2766	31.1282	56.4867	36.727	31.4187	49.9583	36.4179
819	0.819	47.6237	52.2615	52.5636	26.3881	31.2107	56.6703	36.8746	31.5314	50.1442	36.5039
820	0.82	47.784	52.4091	52.681	26.5055	31.2967	56.8505	37.021	31.6639	50.3708	36.4876
821	0.821	47.9281	52.5555	52.8251	26.6147	31.3467	57.0945	37.1802	31.7917	50.6044	36.5771
822	0.822	48.1001	52.7065	52.9866	26.76	31.3931	57.342	37.3417	31.9137	50.874	36.7061
823	0.823	48.3128	52.9053	53.1993	26.896	31.4222	57.5779	37.487	32.0044	51.1134	36.849
824	0.824	48.5429	53.1226	53.4003	27.0191	31.4745	57.7476	37.6404	32.0857	51.3016	36.9989
825	0.825	48.7857	53.3131	53.5816	27.1016	31.5419	57.9289	37.7601	32.1485	51.4713	37.1291
826	0.826	48.9635	53.4805	53.7629	27.1865	31.6197	58.1183	37.8751	32.2624	51.6119	37.2592
827	0.827	49.1518	53.592	53.9314	27.2748	31.7115	58.3914	37.9588	32.3948	51.7874	37.3871
828	0.828	49.3191	53.7117	54.1545	27.3736	31.7836	58.6493	38.1319	32.5843	51.9791	37.5683
829	0.829	49.5562	53.8152	54.3753	27.5118	31.8487	58.8864	38.3214	32.7272	52.2429	37.6729
830	0.83	49.8049	53.9383	54.6332	27.6792	31.8963	59.0665	38.5224	32.8585	52.4869	37.7822
831	0.831	50.0594	54.0975	54.5717	27.8349	31.9579	59.2443	38.6584	32.9642	52.7368	37.8728
832	0.832	50.2279	54.2765	54.3509	27.9465	32.0381	59.4268	38.7908	33.0851	52.9308	37.9716
833	0.833	50.3894	54.4473	54.3137	28.0603	32.1299	59.651	38.907	33.2397	53.1295	38.0401
834	0.834	50.5253	54.5926	54.3636	28.1568	32.2112	59.8962	39.0628	33.4163	53.3317	38.1517
835	0.835	50.6729	54.7134	54.445	28.2788	32.2566	60.1321	39.251	33.5767	53.5851	38.2923
836	0.836	50.8403	54.8494	54.6042	28.4101	32.3042	60.3889	39.4253	33.6952	53.8303	38.484
837	0.837	51.0425	55.0562	54.7762	28.5461	32.3367	60.59	39.5927	33.8091	54.0371	38.6607
838	0.838	51.2598	55.1841	54.9598	28.6425	32.4041	60.7887	39.7124	33.8962	54.2021	38.7873
839	0.839	51.4457	55.2352	55.1016	28.7448	32.4727	60.9816	39.8437	34.0206	54.3381	38.9117
840	0.84	51.6409	55.2701	55.2317	28.8575	32.5796	61.2628	39.9517	34.1391	54.5089	39.0407
841	0.841	51.8152	55.3305	55.3886	28.9575	32.6551	61.5498	40.0889	34.325	54.7041	39.2243
842	0.842	52.0535	55.3781	55.5722	29.1004	32.7132	61.8345	40.2527	34.4877	54.9609	39.3998
843	0.843	52.2917	55.4932	55.7941	29.2526	32.7551	62.0426	40.4317	34.6539	55.2038	39.5799
844	0.844	52.5764	55.6559	55.965	29.3956	32.8213	62.2308	40.6013	34.7933	55.4595	39.6984
845	0.845	52.789	55.8488	56.1172	29.5048	32.905	62.3796	40.7431	34.927	55.6559	39.839
846	0.846	52.9622	56.037	56.2299	29.6117	32.9991	62.5666	40.8953	35.0978	55.8674	39.9471
847	0.847	53.0831	56.2102	56.3647	29.7058	33.07	62.7805	41.0336	35.2965	56.051	40.0749
848	0.848	53.212	56.3821	56.5135	29.8418	33.1211	63.0233	41.2486	35.4999	56.2903	40.212
849	0.849	53.3805	56.5309	56.7145	29.9987	33.1583	63.2755	41.4554	35.6486	56.5495	40.4061
850	0.85	53.6164	56.7354	56.9434	30.1521	33.1804	63.48	41.6623	35.7695	56.8109	40.592
851	0.851	53.8686	56.9736	57.1782	30.2787	33.2187	63.6799	41.6925	35.8473	57.0294	40.7675
852	0.852	54.0929	57.1944	57.3676	30.3694	33.2641	63.8728	41.7343	35.9693	57.2084	40.9279
853	0.853	54.3369	57.342	57.5349	30.4612	30.9841	64.1378	41.8029	36.1007	57.378	41.0569
854	0.854	54.5414	57.4908	57.715	30.5437	29.9464	64.3899	41.911	36.2924	57.5547	41.2532
855	0.855	54.7739	57.643	57.9161	30.661	29.7848	64.6514	42.0527	36.4574	57.7964	41.4589
856	0.856	55.0005	57.8231	58.1613	30.79	29.5152	64.835	42.2201	36.6329	58.0462	41.6972
857	0.857	55.2491	58.0509	58.3623	30.955	28.8192	65.0035	42.3851	36.7584	58.3065	41.8645
858	0.858	55.2259	58.3181	58.5471	31.0712	28.6298	65.1151	42.4967	36.9071	58.4936	42.0028
859	0.859	55.2701	58.5924	58.6703	31.1828	28.5682	65.258	42.6547	37.0443	58.6865	42.1085
860	0.86	55.3363	58.7911	58.8236	31.292	28.5879	65.4091	42.7976	37.2174	58.8771	42.2596
861	0.861	55.4478	58.9863	58.9608	31.4199	28.5705	65.6124	42.9824	37.3964	59.1328	42.4083
862	0.862	55.5908	59.1409	59.1665	31.5709	28.5635	65.832	43.1602	37.5707	59.3884	42.6012
863	0.863	55.779	59.3582	59.3977	31.729	28.5775	66.0366	43.3531	37.7241	59.5058	42.8151
864	0.864	56.0266	59.5813	59.6382	31.8777	28.6332	66.2434	43.4937	37.8391	58.5924	43.0277
865	0.865	56.2694	59.8114	59.8451	31.98	28.6902	66.4073	43.5739	37.9623	58.2589	43.2206
866	0.866	56.4798	59.9938	60.0357	32.0695	28.7657	66.6385	43.6517	38.0959	58.1113	43.3996
867	0.867	56.6273	60.1507	60.1984	32.131	28.8552	66.8767	43.7354	38.2993	58.009	43.5948
868	0.868	56.8214	60.3041	60.3936	32.2321	28.9516	67.1394	43.89	38.5143	57.9928	43.7935
869	0.869	57.048	60.461	60.6295	32.3623	29.0446	67.3276	44.0701	38.7385	58.073	44.0341
870	0.87	57.3211	60.6818	60.8561	32.525	29.1143	67.4868	44.27	38.9036	58.1857	44.2386
871	0.871	57.5303	60.9212	60.9967	32.6656	29.1957	67.5844	44.4106	39.0639	58.2426	44.4268
872	0.872	57.7197	61.1803	60.9921	32.7713	29.2875	67.7204	44.5686	39.2185	58.3042	44.5547
873	0.873	57.8638	61.3988	61.1013	32.8876	29.4141	67.8796	44.7034	39.4288	58.3367	44.7011
874	0.874	58.0497	61.6021	61.1966	32.9979	29.5106	68.1085	44.8893	39.6403	58.4634	44.8673
875	0.875	58.2182	61.7695	61.3593	33.1374	29.5861	68.356	45.0532	39.8204	58.6203	45.0881
876	0.876	58.4076	61.9845	61.5405	33.2675	29.6303	68.5954	45.2368	39.9889	58.8051	45.3205
877	0.877	58.647	62.2401	61.7579	33.3954	29.6837	68.8127	45.389	40.1226	58.9282	45.5447
878	0.878	58.9096	62.5109	61.9322	33.4814	29.7663	69.0056	45.5041	40.2515	59.027	45.7284
879	0.879	59.1572	62.7654	62.1041	33.5639	29.872	69.2113	45.6133	40.3724	59.1118	45.8945
880	0.88	59.3291	62.9652	62.2541	33.6301	29.9975	69.4321	45.7121	40.5467	59.2083	46.0828
881	0.881	59.522	63.157	62.4156	33.7196	30.08	69.6947	45.8817	40.728	59.3384	46.2873
882	0.882	59.7393	63.3173	62.6317	33.8428	30.1706	69.9074	46.0793	40.9395	59.4883	46.5244
883	0.883	60.0217	63.5439	62.8595	33.9869	30.2322	70.1212	46.3036	41.101	59.6789	46.7289
884	0.884	60.2832	63.7705	63.0907	34.1263	30.3391	70.2642	46.4767	41.266	59.8486	46.9392
885	0.885	60.5365	64.0285	63.2499	34.2448	30.4344	70.4338	46.6301	41.3997	60.0264	47.074
886	0.886	60.7097	64.2598	63.4103	34.3483	30.5518	70.6151	46.7591	41.5879	60.1577	47.2263
887	0.887	60.8944	64.4875	63.5195	34.4273	30.6378	70.8638	46.8939	41.8006	60.3215	47.3541
888	0.888	61.0525	64.6828	63.6892	34.5632	30.7122	71.138	47.074	42.0214	60.497	47.5284
889	0.889	61.2768	64.8931	63.8682	34.7073	30.7749	71.4146	47.2634	42.1957	60.7527	47.7457
890	0.89	61.5138	65.1662	64.1203	34.8828	30.8261	71.6412	47.454	42.3165	60.9479	47.9839
891	0.891	61.7776	65.4753	64.3446	35.0048	30.8876	71.8295	47.5946	42.4409	61.1269	48.1745
892	0.892	62.024	65.7588	64.5387	35.0908	30.9609	72.0398	47.7573	42.571	61.2268	48.3523
893	0.893	62.2471	65.9645	64.7095	35.1547	31.091	72.2583	47.8619	42.7488	61.3337	48.5266
894	0.894	62.49	66.1621	64.9059	35.2198	31.1991	72.5279	48.0083	42.9394	61.4824	48.7358
895	0.895	62.72	66.319	65.122	35.3128	31.292	72.7556	48.1629	43.1695	61.6591	48.9786
896	0.896	62.9978	66.5142	65.3684	35.4267	31.3548	72.9625	48.3732	43.345	61.8706	49.1925
897	0.897	63.2627	66.7175	65.6147	35.5568	31.4303	73.11	48.5766	43.5355	62.0588	49.4005
898	0.898	63.5288	66.9953	65.7925	35.6591	31.5233	73.2995	48.7195	43.711	62.2401	49.5469
899	0.899	63.7334	67.266	65.939	35.773	31.6407	73.4575	48.8113	43.8923	62.3749	49.7142
900	0.9	63.9158	67.4996	66.0633	35.852	31.7569	73.669	48.9345	44.0701	62.5527	49.8514
901	0.901	64.0564	67.7099	66.2364	35.9693	31.8312	73.913	49.1216	44.2932	62.7468	50.0361
902	0.902	64.2493	67.904	66.4049	36.1007	31.9044	74.1815	49.3052	44.5186	62.985	50.2267
903	0.903	64.4864	68.1829	66.6397	36.2436	31.9614	74.4139	49.4783	44.693	63.1663	50.48
904	0.904	64.7688	68.4618	66.8651	36.3551	32.0451	74.601	49.6085	44.8324	63.3185	50.6997
905	0.905	65.0523	68.736	67.0917	36.44	32.1241	74.7846	49.7421	44.9602	63.4057	50.896
906	0.906	65.2847	68.9208	67.2823	36.483	32.2391	74.9949	49.849	45.1485	63.4928	51.0622
907	0.907	65.5032	69.1009	67.4496	36.5039	32.3507	75.2622	49.9664	45.3437	63.5916	51.2586
908	0.908	65.71	69.2485	67.6565	36.5701	32.468	75.5562	50.0326	45.5877	63.7241	51.4968
909	0.909	65.9773	69.4147	67.9005	36.6817	32.5506	75.8351	49.9885	45.7899	63.9228	51.7513
910	0.91	66.2434	69.6111	68.1573	36.8362	32.6261	76.0129	50.0745	45.9677	64.1215	51.9907
911	0.911	66.5258	69.8621	68.3502	36.9827	32.7063	76.1918	50.1639	46.1037	64.326	52.1848
912	0.912	66.7385	70.1352	68.5222	37.1	32.8202	76.3603	50.265	46.3001	64.4736	52.3626
913	0.913	66.9441	70.3536	68.6373	37.1953	32.9515	76.5602	50.3417	46.4976	64.6305	52.4962
914	0.914	67.1092	70.5605	68.7907	37.3162	33.0444	76.7775	50.4916	46.7324	64.7908	52.6961
915	0.915	67.3055	70.7534	68.9359	37.4614	33.1258	77.0529	50.6555	46.9311	65.0174	52.9111
916	0.916	67.5159	71.016	69.1707	37.5788	33.185	77.2981	50.867	47.1193	65.2057	53.176
917	0.917	67.7901	71.3042	69.3984	37.6683	33.2455	77.5061	51.0227	47.2518	65.3823	53.4119
918	0.918	68.0679	71.6366	69.661	37.7241	33.3164	77.7095	51.1622	46.8149	65.4846	53.6362
919	0.919	68.3223	71.8945	69.8574	37.7787	33.4256	77.9373	51.2679	46.2652	65.5927	53.8256
920	0.92	68.5582	72.0549	70.0457	37.8275	33.5441	78.1976	51.3795	46.199	65.6903	54.0313
921	0.921	68.7639	72.1781	70.2398	37.9204	33.6464	78.4404	51.5305	46.2594	65.8413	54.2637
922	0.922	69.0266	72.2908	70.4815	38.0297	33.7312	78.6717	51.7153	46.2641	66.0342	54.5124
923	0.923	69.3043	72.4976	70.7325	38.1993	33.7951	78.8483	51.9175	46.2025	66.2585	54.7587
924	0.924	69.6262	72.7138	70.9196	38.3574	33.8985	79.0226	52.0906	46.1978	66.463	54.9424
925	0.925	69.8725	72.9985	71.1043	38.4945	34.0055	79.133	52.2708	46.2431	66.6188	54.8529
926	0.926	70.0922	73.2681	71.2531	38.6014	34.1379	79.2911	52.4265	46.3036	66.7791	54.6646
927	0.927	70.2549	73.5447	71.403	38.6793	34.2251	79.484	52.6136	46.4314	66.9163	54.7006
928	0.928	70.4582	73.755	71.5482	38.785	34.3088	79.7512	52.8169	46.5592	67.1103	54.7948
929	0.929	70.686	73.9886	71.7702	38.907	34.3645	79.9999	53.0726	46.6719	67.3067	54.9702
930	0.93	70.9637	74.2338	72.0282	39.0709	34.4226	80.2277	53.2969	46.7556	67.5077	55.1271
931	0.931	71.2531	74.5103	72.2978	39.1732	34.4738	80.4287	53.4642	46.8009	67.6414	55.3061
932	0.932	71.5331	74.752	72.479	39.2603	34.5691	80.6356	53.6071	46.8707	67.7657	55.4595
933	0.933	71.7899	74.9298	72.6475	39.3324	34.6911	80.8924	53.7315	46.9706	67.854	55.6256
934	0.934	72.0189	75.0937	72.8195	39.4393	34.7968	81.1585	53.9023	47.1321	68.0051	55.7953
935	0.935	72.2827	75.2343	73.0392	39.5578	34.8944	81.4118	54.0859	47.2913	68.2096	56.0068
936	0.936	72.5499	75.4493	73.2751	39.6984	34.9711	81.5838	54.3276	47.4738	68.4316	56.1834
937	0.937	72.8893	75.6852	73.4924	39.8367	35.056	81.743	54.5321	47.5935	68.6373	56.3217
938	0.938	73.1577	75.9745	73.6713	39.9482	35.1466	81.8627	54.7285	47.7469	68.7453	56.453
939	0.939	73.4017	76.2523	73.7957	40.0552	35.2721	82.0324	54.8831	47.9014	68.8453	56.5344
940	0.94	73.5795	76.4986	73.9409	40.1342	35.3988	82.2125	55.0795	48.1059	68.9417	56.6669
941	0.941	73.7806	76.6869	74.0478	40.2434	35.4999	82.4774	55.3084	48.2768	69.1102	56.8168
942	0.942	73.9735	76.903	74.2303	40.3561	35.5742	82.7331	55.5548	48.458	69.2671	57.0445
943	0.943	74.1408	77.1564	74.4325	40.5235	35.6382	82.998	55.7593	48.5963	69.46	57.2467
944	0.944	74.1036	77.4004	74.6707	40.6548	35.723	83.2095	55.9162	48.723	69.5902	57.4594
945	0.945	74.25	77.6328	74.852	40.7814	35.8206	83.4083	56.0428	48.8241	69.7308	57.6325
946	0.946	74.3895	77.8001	75.0484	40.8791	35.9496	83.6325	56.13	48.967	69.8121	57.8161
947	0.947	74.5138	77.9872	75.2076	40.9616	36.067	83.8986	56.2427	49.1553	69.6866	57.9881
948	0.948	74.6742	78.1581	75.4156	41.065	36.1994	84.1892	56.3787	49.3691	69.4774	58.2101
949	0.949	74.8171	78.3835	75.6468	41.2044	36.2831	84.4111	56.6029	49.598	69.4821	58.4622
950	0.95	74.8531	78.6101	75.9164	41.3695	36.3912	84.5924	56.8295	49.7642	69.5077	58.6877
951	0.951	74.9566	78.9041	76.143	41.4996	36.4865	84.7191	57.0352	49.9269	69.5297	58.8852
952	0.952	75.0704	79.1981	76.2941	41.6181	36.6282	84.8992	57.2119	50.0652	69.5576	59.034
953	0.953	75.1448	79.4677	76.451	41.7099	36.7723	85.0863	57.3722	50.2604	69.5704	59.2025
954	0.954	75.2494	79.6722	76.5974	41.8378	36.8769	85.3535	57.5942	50.4335	69.6262	59.3779
955	0.955	75.3435	79.8419	76.795	41.9819	36.9513	85.6255	57.8022	50.6241	69.7389	59.6231
956	0.956	75.4876	80.0824	77.0088	42.1562	37.014	85.916	58.0346	50.7601	69.9028	59.8649
957	0.957	75.6887	80.3509	77.2842	42.3026	37.0884	86.1147	58.2101	50.9042	70.0097	60.131
958	0.958	75.9141	80.6588	77.5131	42.4072	37.1732	86.3146	58.3751	51.0192	70.098	60.3204
959	0.959	76.1117	80.904	77.7234	42.4885	37.2941	86.5214	58.4913	51.1738	70.1421	60.5191
960	0.96	76.2895	81.1387	77.8699	42.5501	37.4324	86.7596	58.6412	51.3783	70.227	60.705
961	0.961	76.4812	81.334	77.8768	42.6326	37.5823	87.0211	58.8027	51.548	70.3234	60.9525
962	0.962	76.6904	81.5408	78.0128	42.7337	37.6938	87.2547	59.0363	51.7339	70.4733	61.214
963	0.963	76.9449	81.7767	78.2255	42.8906	37.7764	87.472	59.2734	51.8687	70.6267	61.4604
964	0.964	77.1459	82.0463	78.4032	43.0277	37.8705	87.6324	59.4942	51.9419	70.7882	61.6568
965	0.965	77.3458	82.3287	78.5532	43.1683	37.9937	87.7985	59.6975	51.9954	70.923	61.7997
966	0.966	77.4701	82.5704	78.6961	43.2694	38.1401	87.9531	59.8811	52.165	71.0474	61.9496
967	0.967	77.5945	82.8028	78.7832	43.3798	38.2365	88.2029	60.0647	52.3498	71.1903	62.0914
968	0.968	77.706	83.0039	78.9204	43.5065	38.319	88.4702	60.2507	52.581	71.3693	62.2994
969	0.969	77.8943	83.2479	79.0738	43.6657	38.383	88.7584	60.4924	52.7716	71.6121	62.5283
970	0.97	78.1034	83.4954	79.2841	43.8307	38.4689	88.9687	60.6957	52.939	71.7992	62.7851
971	0.971	78.3486	83.8196	79.4201	43.9562	38.5305	89.1779	60.8793	53.0447	71.9654	62.9885
972	0.972	78.581	84.0985	79.5363	44.041	38.656	89.3662	61.0165	53.1586	72.0572	63.2081
973	0.973	78.7879	84.3507	79.592	44.098	38.7966	89.6009	61.1664	53.2957	72.1769	63.3871
974	0.974	78.9924	84.5459	79.6583	44.1909	38.957	89.8589	61.3523	53.4491	72.2908	63.6218
975	0.975	79.1935	84.726	79.8024	44.2955	39.0662	90.1029	61.565	53.6048	72.4721	63.8693
976	0.976	79.4282	84.9294	79.9929	44.4385	39.1732	90.3051	61.7974	53.7512	72.6766	64.1459
977	0.977	79.6711	85.1537	80.1522	44.5837	39.2708	90.4457	61.9996	53.9	72.8823	64.3795
978	0.978	79.9221	85.4349	80.2881	44.7371	39.3742	90.6026	62.1901	54.0418	73.0113	64.5631
979	0.979	80.1068	85.6987	80.4066	44.8591	39.5055	90.7339	62.3319	54.2347	73.1135	64.7188
980	0.98	80.2811	85.9625	80.4903	44.9614	39.638	90.9198	62.5074	54.4369	73.2844	64.8733
981	0.981	80.4008	86.1612	80.5972	45.0881	39.7612	91.1151	62.7061	54.696	73.4889	65.0883
982	0.982	80.5879	86.4122	80.7239	45.2333	39.8518	91.4648	62.971	54.8935	73.7294	65.3277
983	0.983	80.7866	86.6957	80.9493	45.4065	39.9355	91.5752	63.1849	55.0597	73.92	65.602
984	0.984	81.0109	87.0153	81.162	45.5354	40.0331	91.7368	63.3615	55.1829	74.0908	65.8379
985	0.985	81.155	87.3047	81.3758	45.6482	40.1725	91.8809	63.5021	55.284	74.2024	66.0726
986	0.986	81.327	87.5452	81.5222	45.7121	40.3364	92.0528	63.5997	55.3932	74.3	66.2655
987	0.987	81.4653	87.7335	81.693	45.7958	40.5002	92.2748	63.6392	55.5629	74.3779	66.4933
988	0.988	81.6059	87.8868	81.8871	45.8887	40.6466	92.5537	63.7392	55.7639	74.5545	66.7048
989	0.989	81.8	88.0588	82.1358	46.0293	40.7315	92.721	63.9181	55.9406	74.7741	66.9953
990	0.99	82.0254	88.2506	82.3938	46.1967	40.8244	92.7977	64.1075	56.1184	75.0042	67.237
991	0.991	82.2543	88.5399	82.6169	46.357	40.9209	92.9139	64.283	56.2729	75.2122	67.4613
992	0.992	82.3775	88.82	82.7842	46.4907	41.0731	93.0464	64.4074	56.4774	75.4074	67.6135
993	0.993	82.503	89.1059	82.9097	46.5953	41.2254	93.187	64.57	56.7099	75.5794	67.7669
994	0.994	82.6041	89.3499	83.0631	46.7115	41.3985	93.3241	64.7583	56.9643	75.7688	67.9702
995	0.995	82.761	89.5811	83.2316	46.8521	41.5194	93.5647	64.9907	57.1154	76.0129	68.2131
996	0.996	82.926	89.8519	83.485	47.0206	41.6309	93.7704	65.2185	57.2293	76.2558	68.4932
997	0.997	83.177	90.1459	83.7313	47.1379	41.7332	93.9842	65.4021	57.2735	76.48	68.743
998	0.998	83.3931	90.462	84.0021	47.2379	41.8587	94.1446	65.5473	57.335	76.6125	68.9778
999	0.999	83.5895	90.7118	84.2124	47.239	42.0109	94.2979	65.6566	57.3955	76.7624	69.1474
1000	1	83.7208	90.9187	84.4297	47.1693	42.1597	94.4339	65.7809	57.5024	76.8902	69.3787
