# Supplementary material for: Determination of melon seed physical parameters and calibration of discrete element simulation parameters
Source: PLoS One. 2024 Jul 15;19(7):e0300516. doi: 10.1371/journal.pone.0300516 (PMC11249231; doi:10.1371/journal.pone.0300516)
Supplement: S5 File — (XLSX) [file pone.0300516.s005.xlsx]

## Sheet: 1Collision recovery coefficient
NO.	H1/mm	H0/mm	t1/s	L1/m	h1-1/2gt^2	(h1-1/2gt^2)/L1	atan	sin	L1^2+（h1-1/2gt^2）^2	L1^2+（h1-1/2gt^2）^2开根号	分子	分母	Collision recovery coefficient between seed and ABS plate
1	0.4	0.4	0.205	0.489	0.194078	0.396887	21.6475	0.396388	0.276787	0.526106	0.208542	0.405879	0.513802
2	0.4	0.4	0.2233	0.453	0.155672	0.343646	18.9651	0.438919	0.229443	0.479002	0.210243	0.442111	0.475542
3	0.4	0.4	0.215	0.463	0.173498	0.374725	20.5422	0.414023	0.24447	0.494439	0.204709	0.425678	0.480901
4	0.4	0.4	0.2097	0.508	0.184527	0.363242	19.9631	0.423201	0.292114	0.540476	0.22873	0.415185	0.550911
5	0.4	0.4	0.215	0.478	0.173498	0.362965	19.9491	0.423422	0.258585	0.508513	0.215316	0.425678	0.505818
6	0.4	0.4	0.194	0.485	0.215584	0.444502	23.9653	0.358934	0.281701	0.530755	0.190506	0.3841	0.49598
7	0.4	0.4	0.233	0.454	0.133984	0.295119	16.4423	0.478043	0.224068	0.473358	0.226286	0.461316	0.490521
8	0.4	0.4	0.233	0.483	0.133984	0.277399	15.504	0.492363	0.251241	0.501239	0.246792	0.461316	0.534973
9	0.4	0.4	0.215	0.486	0.173498	0.356991	19.6461	0.428208	0.266297	0.51604	0.220973	0.425678	0.519107
10	0.4	0.4	0.195	0.474	0.213677	0.450796	24.2657	0.354035	0.270334	0.519937	0.184076	0.38608	0.476781
max													0.550911
min													0.475542
average													0.505899

## Sheet: 2Coefficient of static friction
NO.	the inclination of the inclined plane (γ)/deg	Coefficient of static friction between seed-ABS plate( μ）
1	28.81	0.549982
2	30.11	0.579913
3	27.92	0.52992
4	30.54	0.589986
5	29.37	0.562781
6	30.54	0.589986
7	29.68	0.569927
8	28.37	0.540021
9	27.47	0.519902
10	28.37	0.540021
max	30.54	0.589986
min	27.47	0.519902
average	29.118	0.557244

## Sheet: 3 Angle of repose determina
NO.	Angle of Repose /deg
1	29.1
2	33.16
3	28.34
4	35.72
5	30.63
max	35.72
min	28.34
average	31.39
